# Supplementary material for: Microbial diversity mediates the impact of air pollution on pneumococcal disease risk
Source: medRxiv. 2025 Dec 11:2025.12.10.25341877. Preprint. [Version 1] doi: 10.64898/2025.12.10.25341877 (PMC12706618; doi:10.64898/2025.12.10.25341877)
Supplement: Supplement 1 [file media-1.xlsx]

## Sheet: TableS1
	sub-group	2005-2019 (count)	2005-2023 (count)
Disease	disease	52437	59017
Age Group	age <6	12974	14106
	age_6-14	3245	3464
	age_15-64	31662	36187
	age_gt65	2150	2633
Disease Type	bact	28226	32639
	mening	19450	21167
	other	4761	5211
Vaccine Type	nvt	13348	15921
	pcv7	10956	11667
	pcv13	11586	12441
Serotype	Sero19A	3298	3659
	Sero1	3615	3617
	Sero8	2304	2912
	Sero12F	2078	2258
	Sero6A	2152	2189
	Sero4	1909	2155
	Sero19F	1820	2134
	Sero3	1709	2124
	Sero14	2042	2087
	Sero23F	2031	2066
	Sero6B	1734	1759
	Sero16F	859	1049
	Sero9N	730	939
	Sero9V	795	815
	Sero15BC	683	796
	Sero15A	652	790
	Sero18C	625	651
	Sero7F	436	475
GPSC	GPSC3	385	499
	GPSC17	304	342
	GPSC2	319	319
	GPSC10	181	199
	GPSC14	194	198
	GPSC5	169	189
	GPSC13	148	152
	GPSC26	134	152
	GPSC1	118	124
	GPSC21	91	115
	GPSC56	100	106
	GPSC41	100	100
	GPSC8	52	52
Table S1. Summary of different groups within the IPD dataset for both the 2005-2019 and 2005-2023 periods.

## Sheet: TableS2
years	type	model_count	model_Table4	waic	mae	cpo	rsq	formulation
2005_2023	monthly_adm1	base0	-	16663.5	18.1317	4.06031	0	Intercept
2005_2019	weekly_adm2	base0	M0	99687.8	1.18425	1.22889	0	Intercept
2005_2019	weekly_adm1	base0	-	38994	4.68078	2.77735	0	Intercept
2005_2023	weekly_adm1	base0	-	48197	4.54067	2.71288	0	Intercept
2005_2023	monthly_adm2	base0	-	51701	4.02622	2.18037	0	Intercept
2005_2023	weekly_adm2	base0	-	119491	1.11611	1.16408	0	Intercept
2005_2023	monthly_adm1	base1	-	15297.3	14.2921	3.7274	0.49337	spatial_and_seasonal
2005_2019	weekly_adm1	base1	-	34673.4	3.60962	2.46961	0.46225	spatial_and_seasonal
2005_2023	weekly_adm1	base1	-	43977.6	3.78118	2.47538	0.38051	spatial_and_seasonal
2005_2023	monthly_adm2	base1	-	44252	2.97446	1.86623	0.47195	spatial_and_seasonal
2005_2019	weekly_adm2	base1	M2	84082.5	0.89875	1.03652	0.32143	spatial_and_seasonal
2005_2023	weekly_adm2	base1	-	102870	0.891863	1.00217	0.27836	spatial_and_seasonal
2005_2023	monthly_adm1	base10	-	12544.2	4.7645	3.05723	0.88745	spatial_seasonal_and_annual_(rep_by_prov)_accounting_for_2009_vaccine
2005_2019	weekly_adm1	base10	-	30962	2.11617	2.20528	0.69384	spatial_seasonal_and_annual_(rep_by_prov)_accounting_for_2009_vaccine
2005_2023	weekly_adm1	base10	-	37861.1	1.99896	2.13111	0.69994	spatial_seasonal_and_annual_(rep_by_prov)_accounting_for_2009_vaccine
2005_2023	monthly_adm2	base10	-	39613.9	1.66813	1.67065	0.65273	spatial_seasonal_and_annual_(rep_by_prov)_accounting_for_2009_vaccine
2005_2019	weekly_adm2	base10	M10	78942.1	0.704324	0.973152	0.40581	spatial_seasonal_and_annual_(rep_by_prov)_accounting_for_2009_vaccine
2005_2023	weekly_adm2	base10	-	93942.5	0.655379	0.915191	0.39741	spatial_seasonal_and_annual_(rep_by_prov)_accounting_for_2009_vaccine
2005_2023	monthly_adm1	base11	-	12424.3	4.37412	3.02865	0.89861	spatial_seasonal_(rep_by_prov)_and_annual_(rep_by_prov)_accounting_for_both_vaccines
2005_2019	weekly_adm1	base11	-	30822.2	2.07381	2.19533	0.70396	spatial_seasonal_(rep_by_prov)_and_annual_(rep_by_prov)_accounting_for_both_vaccines
2005_2023	weekly_adm1	base11	-	37701.8	1.95821	2.12215	0.70863	spatial_seasonal_(rep_by_prov)_and_annual_(rep_by_prov)_accounting_for_both_vaccines
2005_2023	monthly_adm2	base11	-	39543.7	1.61709	1.6677	0.65734	spatial_seasonal_(rep_by_prov)_and_annual_(rep_by_prov)_accounting_for_both_vaccines
2005_2019	weekly_adm2	base11	-	78811.1	0.697718	0.971538	0.40917	spatial_seasonal_(rep_by_prov)_and_annual_(rep_by_prov)_accounting_for_both_vaccines
2005_2023	weekly_adm2	base11	-	93789	0.649302	0.913696	0.40043	spatial_seasonal_(rep_by_prov)_and_annual_(rep_by_prov)_accounting_for_both_vaccines
2005_2023	monthly_adm1	base12	-	12534.1	4.76874	3.0547	0.88714	spatial_seasonal_and_annual_(rep_by_prov)_accounting_for_both_vaccines_and_covid
2005_2019	weekly_adm1	base12	-	30959.6	2.11665	2.2051	0.69371	spatial_seasonal_and_annual_(rep_by_prov)_accounting_for_both_vaccines_and_covid
2005_2023	weekly_adm1	base12	-	37852.5	1.99865	2.13062	0.69977	spatial_seasonal_and_annual_(rep_by_prov)_accounting_for_both_vaccines_and_covid
2005_2023	monthly_adm2	base12	-	39605	1.66476	1.67027	0.65262	spatial_seasonal_and_annual_(rep_by_prov)_accounting_for_both_vaccines_and_covid
2005_2019	weekly_adm2	base12	-	78939.8	0.704312	0.973124	0.40578	spatial_seasonal_and_annual_(rep_by_prov)_accounting_for_both_vaccines_and_covid
2005_2023	weekly_adm2	base12	-	93934.4	0.655101	0.915112	0.39735	spatial_seasonal_and_annual_(rep_by_prov)_accounting_for_both_vaccines_and_covid
2005_2023	monthly_adm1	base13	-	12542.3	4.76288	3.05675	0.88714	spatial_seasonal_and_annual_(rep_by_prov)_accounting_for_both_vaccines_and_population_density
2005_2019	weekly_adm1	base13	-	30959.6	2.11656	2.20511	0.69351	spatial_seasonal_and_annual_(rep_by_prov)_accounting_for_both_vaccines_and_population_density
2005_2023	weekly_adm1	base13	-	37859.9	1.99908	2.13104	0.69974	spatial_seasonal_and_annual_(rep_by_prov)_accounting_for_both_vaccines_and_population_density
2005_2023	monthly_adm2	base13	-	39507.5	1.62536	1.66616	0.6558	spatial_seasonal_and_annual_(rep_by_prov)_accounting_for_both_vaccines_and_population_density
2005_2023	weekly_adm2	base13	-	93790.6	0.652486	0.913711	0.39916	spatial_seasonal_and_annual_(rep_by_prov)_accounting_for_both_vaccines_and_population_density
2005_2019	weekly_adm2	base13	M12	78766	0.700095	0.970982	0.40833	spatial_seasonal_and_annual_(rep_by_prov)_accounting_for_both_vaccines_and_population_density
2005_2023	monthly_adm1	base14	-	12416.2	4.37323	3.02662	0.89852	spatial_(rep_by_prov)_seasonal_(rep_by_prov)_and_annual_(rep_by_prov)_accounting_for_both_vaccines_and_covid
2005_2019	weekly_adm1	base14	-	30932.9	2.07249	2.20323	0.70075	spatial_(rep_by_prov)_seasonal_(rep_by_prov)_and_annual_(rep_by_prov)_accounting_for_both_vaccines_and_covid
2005_2023	weekly_adm1	base14	-	37694.9	1.95892	2.12176	0.70856	spatial_(rep_by_prov)_seasonal_(rep_by_prov)_and_annual_(rep_by_prov)_accounting_for_both_vaccines_and_covid
2005_2023	monthly_adm2	base14	-	39536.7	1.61555	1.66741	0.65728	spatial_(rep_by_prov)_seasonal_(rep_by_prov)_and_annual_(rep_by_prov)_accounting_for_both_vaccines_and_covid
2005_2019	weekly_adm2	base14	-	78811.5	0.697914	0.971543	0.40917	spatial_(rep_by_prov)_seasonal_(rep_by_prov)_and_annual_(rep_by_prov)_accounting_for_both_vaccines_and_covid
2005_2023	weekly_adm2	base14	-	93782.6	0.649203	0.913633	0.4004	spatial_(rep_by_prov)_seasonal_(rep_by_prov)_and_annual_(rep_by_prov)_accounting_for_both_vaccines_and_covid
2005_2023	monthly_adm1	base15	-	12542.8	4.76269	3.05688	0.88714	spatial_seasonal_and_annual_(rep_by_prov)_accounting_for_PCV_Coverage_and_population_density
2005_2019	weekly_adm1	base15	-	30960.4	2.11653	2.20516	0.69354	spatial_seasonal_and_annual_(rep_by_prov)_accounting_for_PCV_Coverage_and_population_density
2005_2023	weekly_adm1	base15	-	37860.2	1.99901	2.13106	0.69977	spatial_seasonal_and_annual_(rep_by_prov)_accounting_for_PCV_Coverage_and_population_density
2005_2023	monthly_adm2	base15	-	39507.9	1.62559	1.66618	0.65581	spatial_seasonal_and_annual_(rep_by_prov)_accounting_for_PCV_Coverage_and_population_density
2005_2019	weekly_adm2	base15	-	78766.7	0.70011	0.97099	0.40834	spatial_seasonal_and_annual_(rep_by_prov)_accounting_for_PCV_Coverage_and_population_density
2005_2023	weekly_adm2	base15	-	93790.9	0.652493	0.913715	0.39917	spatial_seasonal_and_annual_(rep_by_prov)_accounting_for_PCV_Coverage_and_population_density
2005_2023	monthly_adm1	base16	-	12533.8	4.77512	3.0546	0.88653	spatial_seasonal_and_annual_(rep_by_prov)_accounting_for_ART_Coverage_and_population_density
2005_2019	weekly_adm1	base16	-	30958.9	2.11677	2.20506	0.69323	spatial_seasonal_and_annual_(rep_by_prov)_accounting_for_ART_Coverage_and_population_density
2005_2023	weekly_adm1	base16	-	37853	1.99939	2.13065	0.69944	spatial_seasonal_and_annual_(rep_by_prov)_accounting_for_ART_Coverage_and_population_density
2005_2023	monthly_adm2	base16	-	39500.6	1.62225	1.66587	0.65562	spatial_seasonal_and_annual_(rep_by_prov)_accounting_for_ART_Coverage_and_population_density
2005_2023	weekly_adm2	base16	-	93784.5	0.652287	0.913652	0.39909	spatial_seasonal_and_annual_(rep_by_prov)_accounting_for_ART_Coverage_and_population_density
2005_2019	weekly_adm2	base16	-	78765.5	0.700017	0.970975	0.40827	spatial_seasonal_and_annual_(rep_by_prov)_accounting_for_ART_Coverage_and_population_density
2005_2023	monthly_adm1	base17	-	12532.9	4.77699	3.05439	0.88682	spatial_seasonal_and_annual_(rep_by_prov)_accounting_for_ART_Coverage_and_vaccination
2005_2019	weekly_adm1	base17	-	30957.9	2.11599	2.20498	0.6935	spatial_seasonal_and_annual_(rep_by_prov)_accounting_for_ART_Coverage_and_vaccination
2005_2023	weekly_adm1	base17	-	37851.9	1.99891	2.13059	0.6996	spatial_seasonal_and_annual_(rep_by_prov)_accounting_for_ART_Coverage_and_vaccination
2005_2023	monthly_adm2	base17	-	39603.2	1.66426	1.6702	0.65251	spatial_seasonal_and_annual_(rep_by_prov)_accounting_for_ART_Coverage_and_vaccination
2005_2019	weekly_adm2	base17	M16	78938.3	0.704082	0.973105	0.40571	spatial_seasonal_and_annual_(rep_by_prov)_accounting_for_ART_Coverage_and_vaccination
2005_2023	weekly_adm2	base17	-	93933.6	0.655147	0.915104	0.3973	spatial_seasonal_and_annual_(rep_by_prov)_accounting_for_ART_Coverage_and_vaccination
2005_2023	monthly_adm1	base18	-	12533.2	4.77747	3.05446	0.88683	spatial_seasonal_and_annual_(rep_by_prov)_accounting_for_ART_Coverage_and_PCV_coverage
2005_2019	weekly_adm1	base18	-	30958.3	2.1161	2.20502	0.69349	spatial_seasonal_and_annual_(rep_by_prov)_accounting_for_ART_Coverage_and_PCV_coverage
2005_2023	weekly_adm1	base18	-	37852.1	1.99903	2.1306	0.6996	spatial_seasonal_and_annual_(rep_by_prov)_accounting_for_ART_Coverage_and_PCV_coverage
2005_2023	monthly_adm2	base18	-	39603.5	1.66411	1.67021	0.65249	spatial_seasonal_and_annual_(rep_by_prov)_accounting_for_ART_Coverage_and_PCV_coverage
2005_2019	weekly_adm2	base18	-	78938.7	0.704095	0.97311	0.40571	spatial_seasonal_and_annual_(rep_by_prov)_accounting_for_ART_Coverage_and_PCV_coverage
2005_2023	weekly_adm2	base18	-	93933.9	0.655147	0.915107	0.3973	spatial_seasonal_and_annual_(rep_by_prov)_accounting_for_ART_Coverage_and_PCV_coverage
2005_2023	monthly_adm1	base19	-	12532.8	4.77521	3.05433	0.8865	spatial_seasonal_and_annual_(rep_by_prov)_accounting_for_ART_Coverage_and_vaccination_period_and_population_density
2005_2019	weekly_adm1	base19	-	30958.6	2.11661	2.20503	0.69325	spatial_seasonal_and_annual_(rep_by_prov)_accounting_for_ART_Coverage_and_vaccination_period_and_population_density
2005_2023	weekly_adm1	base19	-	37852.2	1.99923	2.13061	0.6994	spatial_seasonal_and_annual_(rep_by_prov)_accounting_for_ART_Coverage_and_vaccination_period_and_population_density
2005_2023	monthly_adm2	base19	-	39499.8	1.62278	1.66583	0.6556	spatial_seasonal_and_annual_(rep_by_prov)_accounting_for_ART_Coverage_and_vaccination_period_and_population_density
2005_2023	weekly_adm2	base19	-	93783.8	0.652273	0.913645	0.39908	spatial_seasonal_and_annual_(rep_by_prov)_accounting_for_ART_Coverage_and_vaccination_period_and_population_density
2005_2019	weekly_adm2	base19	-	78765.2	0.699996	0.970972	0.40827	spatial_seasonal_and_annual_(rep_by_prov)_accounting_for_ART_Coverage_and_vaccination_period_and_population_density
2005_2023	monthly_adm1	base2	-	15849.4	14.8806	3.86195	0.34409	seasonal_and_annual
2005_2019	weekly_adm1	base2	-	37363.5	4.20844	2.66122	0.21246	seasonal_and_annual
2005_2019	weekly_adm2	base2	M1	97301.8	1.13569	1.19948	0.05821	seasonal_and_annual
2005_2023	weekly_adm1	base2	-	45591.3	3.84587	2.56621	0.25889	seasonal_and_annual
2005_2023	monthly_adm2	base2	-	50263	3.68284	2.11973	0.11796	seasonal_and_annual
2005_2023	weekly_adm2	base2	-	115398	1.04051	1.12421	0.07763	seasonal_and_annual
2005_2019	weekly_adm1	base20	-	30963.6	2.1155	2.20539	0.69394	spatial_seasonal_and_annual_(rep_by_prov)
2005_2019	weekly_adm2	base20	M9	78943.7	0.704486	0.973172	0.40584	spatial_seasonal_and_annual_(rep_by_prov)
2005_2023	weekly_adm2	base20	-	93944.1	0.655527	0.915207	0.39742	spatial_seasonal_and_annual_(rep_by_prov)
2005_2023	monthly_adm1	base3	-	14231.7	9.79235	3.46778	0.70203	spatial_and_annual
2005_2019	weekly_adm1	base3	-	33583.1	2.94841	2.39196	0.54021	spatial_and_annual
2005_2023	weekly_adm1	base3	-	41166.1	2.83356	2.31713	0.5495	spatial_and_annual
2005_2023	monthly_adm2	base3	M1	42382.2	2.27393	1.78737	0.54988	spatial_and_annual
2005_2023	weekly_adm2	base3	-	98477.5	0.753254	0.959371	0.33779	spatial_and_annual
2005_2019	weekly_adm2	base3	M3	82439.4	0.798489	1.01626	0.34853	spatial_and_annual
2005_2023	monthly_adm1	base4	-	13739.8	8.50163	3.34792	0.76764	spatial_seasonal_and_annual
2005_2019	weekly_adm1	base4	-	32484.8	2.63813	2.31374	0.60794	spatial_seasonal_and_annual
2005_2023	weekly_adm1	base4	-	40145.4	2.59603	2.25968	0.59933	spatial_seasonal_and_annual
2005_2023	monthly_adm2	base4	-	41542.9	2.09597	1.75198	0.58137	spatial_seasonal_and_annual
2005_2023	weekly_adm2	base4	-	96980.2	0.720943	0.944784	0.35709	spatial_seasonal_and_annual
2005_2019	weekly_adm2	base4	M4	80883	0.756273	0.997078	0.37338	spatial_seasonal_and_annual
2005_2023	monthly_adm1	base5	-	13739.8	8.4995	3.34791	0.76762	spatial_seasonal_and_annual_accounting_for_2009_vaccine
2005_2023	weekly_adm1	base5	-	40145.4	2.59582	2.25968	0.59933	spatial_seasonal_and_annual_accounting_for_2009_vaccine
2005_2023	monthly_adm2	base5	-	41542.9	2.09496	1.75198	0.58137	spatial_seasonal_and_annual_accounting_for_2009_vaccine
2005_2019	weekly_adm2	base5	M5	80882.9	0.756198	0.997078	0.37338	spatial_seasonal_and_annual_accounting_for_2009_vaccine
2005_2023	weekly_adm2	base5	-	96980.2	0.720884	0.944784	0.35709	spatial_seasonal_and_annual_accounting_for_2009_vaccine
2005_2019	weekly_adm1	base5	-	32484.8	2.63775	2.31373	0.60794	spatial_seasonal_and_annual_accounting_for_2009_vaccine
2005_2019	weekly_adm1	base6	-	32484.7	2.63749	2.31373	0.60793	spatial_seasonal_and_annual_accounting_for_both_vaccines
2005_2019	weekly_adm2	base6	M6	80882.9	0.756104	0.997077	0.37338	spatial_seasonal_and_annual_accounting_for_both_vaccines
2005_2023	monthly_adm1	base6	-	13739.7	8.49443	3.34789	0.76762	spatial_seasonal_and_annual_accounting_for_both_vaccines
2005_2023	weekly_adm1	base6	-	40145.3	2.59552	2.25967	0.59933	spatial_seasonal_and_annual_accounting_for_both_vaccines
2005_2023	monthly_adm2	base6	-	41542.8	2.094	1.75198	0.58137	spatial_seasonal_and_annual_accounting_for_both_vaccines
2005_2023	weekly_adm2	base6	-	96980.1	0.720849	0.944784	0.35709	spatial_seasonal_and_annual_accounting_for_both_vaccines
2005_2023	monthly_adm1	base7	M7	13739.1	8.50052	3.34773	0.76755	spatial_seasonal_and_annual_accounting_for_both_vaccines_and_covid
2005_2019	weekly_adm1	base7	-	32484.7	2.63767	2.31373	0.60793	spatial_seasonal_and_annual_accounting_for_both_vaccines_and_covid
2005_2023	weekly_adm1	base7	-	40145.1	2.59575	2.25966	0.59931	spatial_seasonal_and_annual_accounting_for_both_vaccines_and_covid
2005_2023	monthly_adm2	base7	-	41542.6	2.09395	1.75196	0.58136	spatial_seasonal_and_annual_accounting_for_both_vaccines_and_covid
2005_2019	weekly_adm2	base7	M7	80883	0.756195	0.997079	0.37338	spatial_seasonal_and_annual_accounting_for_both_vaccines_and_covid
2005_2023	weekly_adm2	base7	-	96980	0.720799	0.944783	0.35709	spatial_seasonal_and_annual_accounting_for_both_vaccines_and_covid
2005_2023	monthly_adm1	base8	-	13739.7	8.38602	3.34795	0.77467	spatial_seasonal_(rep_by_prov)_and_annual_accounting_for_both_vaccines
2005_2019	weekly_adm1	base8	-	32423.9	2.59691	2.3094	0.6161	spatial_seasonal_(rep_by_prov)_and_annual_accounting_for_both_vaccines
2005_2023	weekly_adm1	base8	-	40092.2	2.56143	2.25668	0.6056	spatial_seasonal_(rep_by_prov)_and_annual_accounting_for_both_vaccines
2005_2023	monthly_adm2	base8	-	41526.2	2.06964	1.75128	0.58461	spatial_seasonal_(rep_by_prov)_and_annual_accounting_for_both_vaccines
2005_2019	weekly_adm2	base8	M8	80794.1	0.750939	0.995982	0.37627	spatial_seasonal_(rep_by_prov)_and_annual_accounting_for_both_vaccines
2005_2023	weekly_adm2	base8	-	96890.6	0.716271	0.943911	0.35946	spatial_seasonal_(rep_by_prov)_and_annual_accounting_for_both_vaccines
2005_2023	monthly_adm1	base9	-	12542.2	4.76461	3.05674	0.8873	spatial_seasonal_and_annual_(rep_by_prov)_accounting_for_both_vaccines
2005_2019	weekly_adm1	base9	-	30959.3	2.11605	2.20509	0.69371	spatial_seasonal_and_annual_(rep_by_prov)_accounting_for_both_vaccines
2005_2023	weekly_adm1	base9	-	37859.5	1.99881	2.13102	0.69986	spatial_seasonal_and_annual_(rep_by_prov)_accounting_for_both_vaccines
2005_2023	monthly_adm2	base9	-	39611.8	1.66632	1.67056	0.65268	spatial_seasonal_and_annual_(rep_by_prov)_accounting_for_both_vaccines
2005_2019	weekly_adm2	base9	M11	78939.5	0.704157	0.97312	0.40578	spatial_seasonal_and_annual_(rep_by_prov)_accounting_for_both_vaccines
2005_2023	weekly_adm2	base9	-	93940.9	0.655314	0.915175	0.39738	spatial_seasonal_and_annual_(rep_by_prov)_accounting_for_both_vaccines
Table S2. Baseline models tested with varying levels of complexitity including the goodness of fit metrics and rank. The corresponding model number from main text Table 4 is also indicated.

## Sheet: TableS3
years	space_time	random_effect	effect_indicator	district_effect_adm2	RR	RR_lower	RR_upper
2005-2019	weekly_adm1	spatial	Eastern Cape	-	0.71	0.39	1.26
2005-2019	weekly_adm1	spatial	Free State	-	1.1	0.59	1.94
2005-2019	weekly_adm1	spatial	Gauteng	-	13.35	4.19	44.34
2005-2019	weekly_adm1	spatial	KwaZulu-Natal	-	0.79	0.45	1.4
2005-2019	weekly_adm1	spatial	Limpopo	-	0.28	0.15	0.49
2005-2019	weekly_adm1	spatial	Mpumalanga	-	0.7	0.38	1.22
2005-2019	weekly_adm1	spatial	North West	-	0.55	0.3	0.97
2005-2019	weekly_adm1	spatial	Northern Cape	-	0.73	0.39	1.3
2005-2019	weekly_adm1	spatial	Western Cape	-	1.54	0.84	2.7
2005-2023	weekly_adm1	spatial	Eastern Cape	-	0.77	0.41	1.39
2005-2023	weekly_adm1	spatial	Free State	-	1.03	0.54	1.87
2005-2023	weekly_adm1	spatial	Gauteng	-	14.71	4.26	53.6
2005-2023	weekly_adm1	spatial	KwaZulu-Natal	-	0.74	0.4	1.34
2005-2023	weekly_adm1	spatial	Limpopo	-	0.3	0.16	0.54
2005-2023	weekly_adm1	spatial	Mpumalanga	-	0.62	0.33	1.11
2005-2023	weekly_adm1	spatial	North West	-	0.51	0.27	0.92
2005-2023	weekly_adm1	spatial	Northern Cape	-	0.71	0.36	1.3
2005-2023	weekly_adm1	spatial	Western Cape	-	1.75	0.93	3.16
2005-2019	weekly_adm1	seasonal	Jan	-	0.64	0.62	0.67
2005-2019	weekly_adm1	seasonal	Feb	-	0.78	0.75	0.81
2005-2019	weekly_adm1	seasonal	Mar	-	0.86	0.83	0.89
2005-2019	weekly_adm1	seasonal	Apr	-	0.89	0.86	0.93
2005-2019	weekly_adm1	seasonal	May	-	1.13	1.1	1.17
2005-2019	weekly_adm1	seasonal	Jun	-	1.24	1.21	1.28
2005-2019	weekly_adm1	seasonal	Jul	-	1.22	1.18	1.25
2005-2019	weekly_adm1	seasonal	Aug	-	1.36	1.32	1.4
2005-2019	weekly_adm1	seasonal	Sep	-	1.27	1.23	1.31
2005-2019	weekly_adm1	seasonal	Oct	-	1.08	1.05	1.12
2005-2019	weekly_adm1	seasonal	Nov	-	1	0.96	1.03
2005-2019	weekly_adm1	seasonal	Dec	-	0.81	0.78	0.84
2005-2023	weekly_adm1	seasonal	Jan	-	0.65	0.63	0.68
2005-2023	weekly_adm1	seasonal	Feb	-	0.79	0.76	0.82
2005-2023	weekly_adm1	seasonal	Mar	-	0.88	0.85	0.91
2005-2023	weekly_adm1	seasonal	Apr	-	0.9	0.87	0.93
2005-2023	weekly_adm1	seasonal	May	-	1.12	1.09	1.15
2005-2023	weekly_adm1	seasonal	Jun	-	1.23	1.19	1.26
2005-2023	weekly_adm1	seasonal	Jul	-	1.2	1.16	1.23
2005-2023	weekly_adm1	seasonal	Aug	-	1.33	1.29	1.36
2005-2023	weekly_adm1	seasonal	Sep	-	1.26	1.22	1.3
2005-2023	weekly_adm1	seasonal	Oct	-	1.08	1.05	1.12
2005-2023	weekly_adm1	seasonal	Nov	-	0.99	0.96	1.02
2005-2023	weekly_adm1	seasonal	Dec	-	0.82	0.8	0.85
2005-2019	weekly_adm2	spatial	Eastern Cape	Alfred Nzo	0.213513	0.160531	0.284068
2005-2019	weekly_adm2	spatial	Eastern Cape	Amathole	0.369686	0.288107	0.474491
2005-2019	weekly_adm2	spatial	Eastern Cape	Buffalo City	2.82394	2.28815	3.48788
2005-2019	weekly_adm2	spatial	Eastern Cape	Cacadu	0.780393	0.610815	0.997625
2005-2019	weekly_adm2	spatial	Eastern Cape	Chris Hani	0.540663	0.426997	0.685378
2005-2019	weekly_adm2	spatial	Eastern Cape	Joe Gqabi	0.322488	0.235079	0.442839
2005-2019	weekly_adm2	spatial	Eastern Cape	Nelson Mandela Bay	5.39254	4.37317	6.65288
2005-2019	weekly_adm2	spatial	Eastern Cape	O.R.Tambo	1.01566	0.820829	1.25838
2005-2019	weekly_adm2	spatial	Free State	Fezile Dabi	1.26467	1.00291	1.5926
2005-2019	weekly_adm2	spatial	Free State	Lejweleputswa	2.09405	1.68164	2.60478
2005-2019	weekly_adm2	spatial	Free State	Mangaung	4.38404	3.54513	5.41397
2005-2019	weekly_adm2	spatial	Free State	Thabo Mofutsanyane	1.07955	0.860998	1.35224
2005-2019	weekly_adm2	spatial	Free State	Xhariep	0.388523	0.255824	0.58781
2005-2019	weekly_adm2	spatial	Gauteng	City of Johannesburg	31.3537	22.4085	43.7969
2005-2019	weekly_adm2	spatial	Gauteng	City of Tshwane	3.33742	2.6965	4.11592
2005-2019	weekly_adm2	spatial	Gauteng	Ekurhuleni	4.24854	3.39249	5.30191
2005-2019	weekly_adm2	spatial	Gauteng	Sedibeng	2.74752	2.21081	3.40246
2005-2019	weekly_adm2	spatial	Gauteng	West Rand	2.84744	2.29406	3.5221
2005-2019	weekly_adm2	spatial	KwaZulu-Natal	Amajuba	0.402418	0.307993	0.526774
2005-2019	weekly_adm2	spatial	KwaZulu-Natal	eThekwini	6.58115	5.1423	8.42722
2005-2019	weekly_adm2	spatial	KwaZulu-Natal	iLembe	1.00193	0.800632	1.25538
2005-2019	weekly_adm2	spatial	KwaZulu-Natal	Sisonke	0.763228	0.600121	0.972225
2005-2019	weekly_adm2	spatial	KwaZulu-Natal	Ugu	0.933935	0.747847	1.16784
2005-2019	weekly_adm2	spatial	KwaZulu-Natal	Umgungundlovu	1.58412	1.28909	1.95054
2005-2019	weekly_adm2	spatial	KwaZulu-Natal	Umkhanyakude	0.186794	0.136891	0.255402
2005-2019	weekly_adm2	spatial	KwaZulu-Natal	Umzinyathi	0.297217	0.222819	0.396626
2005-2019	weekly_adm2	spatial	KwaZulu-Natal	Uthukela	0.402208	0.312404	0.518509
2005-2019	weekly_adm2	spatial	KwaZulu-Natal	Uthungulu	0.534612	0.424698	0.674414
2005-2019	weekly_adm2	spatial	KwaZulu-Natal	Zululand	0.189666	0.142239	0.253151
2005-2019	weekly_adm2	spatial	Limpopo	Capricorn	1.07204	0.861467	1.33608
2005-2019	weekly_adm2	spatial	Limpopo	Mopani	0.336549	0.262715	0.431577
2005-2019	weekly_adm2	spatial	Limpopo	Sekhukhune	0.277026	0.214281	0.358154
2005-2019	weekly_adm2	spatial	Limpopo	Vhembe	0.247002	0.191574	0.318836
2005-2019	weekly_adm2	spatial	Limpopo	Waterberg	0.73845	0.582425	0.937244
2005-2019	weekly_adm2	spatial	Mpumalanga	Ehlanzeni	1.5814	1.2739	1.96401
2005-2019	weekly_adm2	spatial	Mpumalanga	Gert Sibande	0.79351	0.631872	0.996567
2005-2019	weekly_adm2	spatial	Mpumalanga	Nkangala	1.25623	1.00845	1.56534
2005-2019	weekly_adm2	spatial	North West	Bojanala	0.872894	0.699319	1.08937
2005-2019	weekly_adm2	spatial	North West	Dr Kenneth Kaunda	2.99862	2.41378	3.72664
2005-2019	weekly_adm2	spatial	North West	Dr Ruth Segomotsi Mompati	0.265618	0.193315	0.364202
2005-2019	weekly_adm2	spatial	North West	Ngaka Modiri Molema	0.577372	0.453636	0.734992
2005-2019	weekly_adm2	spatial	Northern Cape	Frances Baard	3.77346	3.03709	4.70304
2005-2019	weekly_adm2	spatial	Northern Cape	John Taolo Gaetsewe	0.317133	0.221134	0.455228
2005-2019	weekly_adm2	spatial	Northern Cape	Namakwa	0.417945	0.27627	0.631944
2005-2019	weekly_adm2	spatial	Northern Cape	Pixley ka Seme	0.494862	0.353542	0.692965
2005-2019	weekly_adm2	spatial	Northern Cape	Siyanda	0.552691	0.406539	0.752483
2005-2019	weekly_adm2	spatial	Western Cape	Cape Winelands	2.30955	1.86356	2.86304
2005-2019	weekly_adm2	spatial	Western Cape	Central Karoo	1.6658	1.21622	2.28423
2005-2019	weekly_adm2	spatial	Western Cape	City of Cape Town	10.1629	7.8876	13.0863
2005-2019	weekly_adm2	spatial	Western Cape	Eden	1.75336	1.40483	2.18878
2005-2019	weekly_adm2	spatial	Western Cape	Overberg	0.873743	0.666508	1.14449
2005-2019	weekly_adm2	spatial	Western Cape	West Coast	0.674835	0.519473	0.876399
2005-2023	weekly_adm2	spatial	Eastern Cape	Alfred Nzo	0.237421	0.177578	0.317536
2005-2023	weekly_adm2	spatial	Eastern Cape	Amathole	0.450683	0.34804	0.583832
2005-2023	weekly_adm2	spatial	Eastern Cape	Buffalo City	2.84835	2.26348	3.58694
2005-2023	weekly_adm2	spatial	Eastern Cape	Cacadu	0.868403	0.671406	1.1238
2005-2023	weekly_adm2	spatial	Eastern Cape	Chris Hani	0.635128	0.494934	0.815908
2005-2023	weekly_adm2	spatial	Eastern Cape	Joe Gqabi	0.347936	0.252577	0.47973
2005-2023	weekly_adm2	spatial	Eastern Cape	Nelson Mandela Bay	5.73863	4.5702	7.20966
2005-2023	weekly_adm2	spatial	Eastern Cape	O.R.Tambo	1.05917	0.839796	1.33735
2005-2023	weekly_adm2	spatial	Free State	Fezile Dabi	1.20804	0.938917	1.55132
2005-2023	weekly_adm2	spatial	Free State	Lejweleputswa	1.96291	1.54185	2.49448
2005-2023	weekly_adm2	spatial	Free State	Mangaung	4.27839	3.3813	5.40251
2005-2023	weekly_adm2	spatial	Free State	Thabo Mofutsanyane	1.01369	0.791509	1.29609
2005-2023	weekly_adm2	spatial	Free State	Xhariep	0.376408	0.247833	0.569381
2005-2023	weekly_adm2	spatial	Gauteng	City of Johannesburg	19.7915	14.3544	27.21
2005-2023	weekly_adm2	spatial	Gauteng	City of Tshwane	2.91804	2.30259	3.68165
2005-2023	weekly_adm2	spatial	Gauteng	Ekurhuleni	3.43103	2.68637	4.36283
2005-2023	weekly_adm2	spatial	Gauteng	Sedibeng	2.48742	1.95572	3.14995
2005-2023	weekly_adm2	spatial	Gauteng	West Rand	2.68164	2.11076	3.39231
2005-2023	weekly_adm2	spatial	KwaZulu-Natal	Amajuba	0.379789	0.287782	0.502342
2005-2023	weekly_adm2	spatial	KwaZulu-Natal	eThekwini	4.84901	3.78644	6.21789
2005-2023	weekly_adm2	spatial	KwaZulu-Natal	iLembe	0.959158	0.755646	1.21988
2005-2023	weekly_adm2	spatial	KwaZulu-Natal	Sisonke	0.741788	0.576199	0.957005
2005-2023	weekly_adm2	spatial	KwaZulu-Natal	Ugu	0.897002	0.707903	1.13892
2005-2023	weekly_adm2	spatial	KwaZulu-Natal	Umgungundlovu	1.47484	1.17962	1.8488
2005-2023	weekly_adm2	spatial	KwaZulu-Natal	Umkhanyakude	0.173386	0.126037	0.239064
2005-2023	weekly_adm2	spatial	KwaZulu-Natal	Umzinyathi	0.294243	0.219504	0.394843
2005-2023	weekly_adm2	spatial	KwaZulu-Natal	Uthukela	0.368379	0.282347	0.481495
2005-2023	weekly_adm2	spatial	KwaZulu-Natal	Uthungulu	0.514739	0.403358	0.658609
2005-2023	weekly_adm2	spatial	KwaZulu-Natal	Zululand	0.192679	0.144	0.258213
2005-2023	weekly_adm2	spatial	Limpopo	Capricorn	1.24161	0.977226	1.57989
2005-2023	weekly_adm2	spatial	Limpopo	Mopani	0.355212	0.272698	0.463196
2005-2023	weekly_adm2	spatial	Limpopo	Sekhukhune	0.292532	0.222949	0.383957
2005-2023	weekly_adm2	spatial	Limpopo	Vhembe	0.277722	0.212526	0.363356
2005-2023	weekly_adm2	spatial	Limpopo	Waterberg	0.765872	0.592921	0.990418
2005-2023	weekly_adm2	spatial	Mpumalanga	Ehlanzeni	1.48733	1.16921	1.89219
2005-2023	weekly_adm2	spatial	Mpumalanga	Gert Sibande	0.706378	0.549643	0.907624
2005-2023	weekly_adm2	spatial	Mpumalanga	Nkangala	1.11401	0.872966	1.42158
2005-2023	weekly_adm2	spatial	North West	Bojanala	0.814662	0.638018	1.03964
2005-2023	weekly_adm2	spatial	North West	Dr Kenneth Kaunda	2.93477	2.3083	3.73081
2005-2023	weekly_adm2	spatial	North West	Dr Ruth Segomotsi Mompati	0.300247	0.218767	0.411304
2005-2023	weekly_adm2	spatial	North West	Ngaka Modiri Molema	0.552114	0.42519	0.716734
2005-2023	weekly_adm2	spatial	Northern Cape	Frances Baard	3.87837	3.05564	4.93893
2005-2023	weekly_adm2	spatial	Northern Cape	John Taolo Gaetsewe	0.35001	0.245469	0.499667
2005-2023	weekly_adm2	spatial	Northern Cape	Namakwa	0.449821	0.299923	0.674454
2005-2023	weekly_adm2	spatial	Northern Cape	Pixley ka Seme	0.506256	0.35991	0.712595
2005-2023	weekly_adm2	spatial	Northern Cape	Siyanda	0.60259	0.441752	0.823502
2005-2023	weekly_adm2	spatial	Western Cape	Cape Winelands	2.92289	2.31137	3.69543
2005-2023	weekly_adm2	spatial	Western Cape	Central Karoo	1.72056	1.24508	2.37922
2005-2023	weekly_adm2	spatial	Western Cape	City of Cape Town	9.35827	7.21081	12.1329
2005-2023	weekly_adm2	spatial	Western Cape	Eden	2.26944	1.7862	2.8827
2005-2023	weekly_adm2	spatial	Western Cape	Overberg	1.02522	0.776813	1.35174
2005-2023	weekly_adm2	spatial	Western Cape	West Coast	0.800183	0.610804	1.04772
2005-2019	weekly_adm2	seasonal	Jan	Jan	0.64197	0.618289	0.666427
2005-2019	weekly_adm2	seasonal	Feb	Feb	0.782953	0.755568	0.811449
2005-2019	weekly_adm2	seasonal	Mar	Mar	0.857118	0.829379	0.885835
2005-2019	weekly_adm2	seasonal	Apr	Apr	0.88865	0.85983	0.918307
2005-2019	weekly_adm2	seasonal	May	May	1.12971	1.09662	1.16383
2005-2019	weekly_adm2	seasonal	Jun	Jun	1.24333	1.20747	1.28031
2005-2019	weekly_adm2	seasonal	Jul	Jul	1.21277	1.1782	1.24828
2005-2019	weekly_adm2	seasonal	Aug	Aug	1.36705	1.32918	1.40606
2005-2019	weekly_adm2	seasonal	Sep	Sep	1.27856	1.24224	1.31597
2005-2019	weekly_adm2	seasonal	Oct	Oct	1.08637	1.05396	1.11972
2005-2019	weekly_adm2	seasonal	Nov	Nov	0.999408	0.96838	1.03151
2005-2019	weekly_adm2	seasonal	Dec	Dec	0.808017	0.780791	0.836279
2005-2023	weekly_adm2	seasonal	Jan	Jan	0.651803	0.629145	0.675156
2005-2023	weekly_adm2	seasonal	Feb	Feb	0.790434	0.764246	0.817625
2005-2023	weekly_adm2	seasonal	Mar	Mar	0.878201	0.851275	0.906043
2005-2023	weekly_adm2	seasonal	Apr	Apr	0.894886	0.867258	0.923277
2005-2023	weekly_adm2	seasonal	May	May	1.11881	1.08759	1.15096
2005-2023	weekly_adm2	seasonal	Jun	Jun	1.22631	1.19233	1.26129
2005-2023	weekly_adm2	seasonal	Jul	Jul	1.19755	1.16487	1.23107
2005-2023	weekly_adm2	seasonal	Aug	Aug	1.33817	1.30263	1.37473
2005-2023	weekly_adm2	seasonal	Sep	Sep	1.26946	1.23483	1.30509
2005-2023	weekly_adm2	seasonal	Oct	Oct	1.08726	1.0565	1.11886
2005-2023	weekly_adm2	seasonal	Nov	Nov	0.994588	0.965126	1.02501
2005-2023	weekly_adm2	seasonal	Dec	Dec	0.818283	0.79198	0.845547
Table S3. Relative Risks across spatial and sesonal interannual effects in baseline model M12. Including models fitted to 2005-2019 and models fitted to 2005-2023, across the district (adm2) and the province (adm1) levels.

## Sheet: TableS4
space_time	outcome	years	effect	waic	mae	cpo	dic	deviance_dic	rsq	cov	annualRE_province_replicate	model_Table4
weekly_adm2	children	2005_2019	vaccination_period_ART_province	36223.9	1.0634	0.446547	36223.9	35926.8	0.79235	age_lt6_spatial_seasonal_and_annual_(replicate)_accounting_for_vaccination_period_and_ART_coverage	yes	-
weekly_adm2	children	2005_2019	ART_province	36224.4	1.06329	0.446553	36224.4	35920.3	0.79239	age_lt6_spatial_seasonal_and_annual_(replicate)_accounting_for_ART_coverage	yes	-
weekly_adm2	children	2005_2019	vaccination_period	36226.2	1.06338	0.446576	36226.8	35907.8	0.79245	age_lt6_spatial_seasonal_and_annual_(replicate)_accounting_for_vaccination_period	yes	-
weekly_adm2	children	2005_2019	ART_national	36226.6	1.06332	0.44658	36226.7	35920.7	0.79238	age_lt6_spatial_seasonal_and_annual_(replicate)_accounting_for_ART_Nationally	yes	-
weekly_adm2	children	2005_2019	PCV_national	36228.1	1.06345	0.446599	36228.7	35907.4	0.79245	age_lt6_spatial_seasonal_and_annual_(replicate)_accounting_for_PCV_coverage	yes	-
weekly_adm2	children	2005_2019	2009_vaccine	36230.2	1.06329	0.446625	36231.6	35888.2	0.79255	age_lt6_spatial_seasonal_and_annual_(replicate)_accounting_for_2009_vaccine	yes	-
weekly_adm2	children	2005_2019	ART_national	36446.2	1.06564	0.449287	36446	36301.1	0.79043	age_lt6_spatial_seasonal_and_annual_accounting_for_ART_Nationally	no	-
weekly_adm2	children	2005_2019	vaccination_period	36446.2	1.06572	0.449288	36446.1	36299.9	0.79043	age_lt6_spatial_seasonal_and_annual_accounting_for_vaccination_period	no	-
weekly_adm2	children	2005_2019	PCV_national	36446.3	1.06574	0.449288	36446.1	36300	0.79043	age_lt6_spatial_seasonal_and_annual_accounting_for_PCV_coverage	no	-
weekly_adm2	children	2005_2019	2009_vaccine	36446.3	1.06571	0.449289	36446.2	36299.5	0.79044	age_lt6_spatial_seasonal_and_annual_accounting_for_2009_vaccine	no	-
weekly_adm2	children	2005_2019	vaccination_period_ART_province	36449.2	1.06567	0.449324	36448.9	36305.3	0.79041	age_lt6_spatial_seasonal_and_annual_accounting_for_vaccination_period_and_ART_coverage	no	-
weekly_adm2	children	2005_2019	ART_province	36463.8	1.06566	0.449504	36463.5	36318.1	0.79034	age_lt6_spatial_seasonal_and_annual_accounting_for_ART_coverage	no	-
weekly_adm2	nvts	2005_2019	PCV_national	36963.3	1.06044	0.455662	36963.6	36639.4	0.78867	nvt_spatial_seasonal_and_annual_(replicate)_accounting_for_PCV_coverage	yes	-
weekly_adm2	nvts	2005_2019	ART_national	36963.6	1.0604	0.455665	36963.9	36638.6	0.78868	nvt_spatial_seasonal_and_annual_(replicate)_accounting_for_ART_Nationally	yes	-
weekly_adm2	nvts	2005_2019	vaccination_period	36963.9	1.06043	0.45567	36964.3	36639.2	0.78867	nvt_spatial_seasonal_and_annual_(replicate)_accounting_for_vaccination_period	yes	-
weekly_adm2	nvts	2005_2019	ART_province	36964	1.06036	0.45567	36964.3	36638.7	0.78868	nvt_spatial_seasonal_and_annual_(replicate)_accounting_for_ART_coverage	yes	-
weekly_adm2	nvts	2005_2019	2009_vaccine	36964.1	1.06032	0.455672	36964.4	36639.1	0.78867	nvt_spatial_seasonal_and_annual_(replicate)_accounting_for_2009_vaccine	yes	-
weekly_adm2	nvts	2005_2019	vaccination_period_ART_province	36964.6	1.06038	0.455678	36964.9	36639.7	0.78867	nvt_spatial_seasonal_and_annual_(replicate)_accounting_for_vaccination_period_and_ART_coverage	yes	-
weekly_adm2	nvts	2005_2019	vaccination_period_ART_province	37646.1	1.06405	0.464079	37647.5	37497	0.78416	nvt_spatial_seasonal_and_annual_accounting_for_vaccination_period_and_ART_coverage	no	-
weekly_adm2	nvts	2005_2019	ART_province	37646.4	1.06409	0.464083	37647.7	37497.2	0.78416	nvt_spatial_seasonal_and_annual_accounting_for_ART_coverage	no	-
weekly_adm2	nvts	2005_2019	PCV_national	37831.4	1.06549	0.466363	37832.8	37688.4	0.78314	nvt_spatial_seasonal_and_annual_accounting_for_PCV_coverage	no	-
weekly_adm2	nvts	2005_2019	ART_national	37831.5	1.06546	0.466365	37833	37688.1	0.78314	nvt_spatial_seasonal_and_annual_accounting_for_ART_Nationally	no	-
weekly_adm2	nvts	2005_2019	vaccination_period	37831.5	1.06552	0.466365	37833	37688	0.78314	nvt_spatial_seasonal_and_annual_accounting_for_vaccination_period	no	-
weekly_adm2	nvts	2005_2019	2009_vaccine	37831.6	1.06544	0.466366	37833	37688.3	0.78314	nvt_spatial_seasonal_and_annual_accounting_for_2009_vaccine	no	-
weekly_adm2	children	2005_2023	vaccination_period_ART_province	42161.5	0.962455	0.410739	42156.7	41812.7	0.77984	age_lt6_spatial_seasonal_and_annual_(replicate)_accounting_for_vaccination_period_and_ART_coverage	yes	-
weekly_adm2	children	2005_2023	ART_province	42163.8	0.962267	0.410761	42158.8	41809.4	0.77985	age_lt6_spatial_seasonal_and_annual_(replicate)_accounting_for_ART_coverage	yes	-
weekly_adm2	children	2005_2023	ART_national	42167.2	0.962421	0.410794	42162.3	41810.4	0.77985	age_lt6_spatial_seasonal_and_annual_(replicate)_accounting_for_ART_Nationally	yes	-
weekly_adm2	children	2005_2023	vaccination_period	42171.8	0.962823	0.410839	42167.6	41780.6	0.77998	age_lt6_spatial_seasonal_and_annual_(replicate)_accounting_for_vaccination_period	yes	-
weekly_adm2	children	2005_2023	PCV_national	42172.1	0.962844	0.410842	42167.9	41783.5	0.77996	age_lt6_spatial_seasonal_and_annual_(replicate)_accounting_for_PCV_coverage	yes	-
weekly_adm2	children	2005_2023	2009_vaccine	42178.6	0.962723	0.410905	42174.6	41767.6	0.78003	age_lt6_spatial_seasonal_and_annual_(replicate)_accounting_for_2009_vaccine	yes	-
weekly_adm2	nvts	2005_2023	vaccination_period_ART_province	45114.9	0.940942	0.439511	45111.2	44712	0.76704	nvt_spatial_seasonal_and_annual_(replicate)_accounting_for_vaccination_period_and_ART_coverage	yes	-
weekly_adm2	nvts	2005_2023	ART_province	45117.1	0.941005	0.439533	45113.2	44710	0.76705	nvt_spatial_seasonal_and_annual_(replicate)_accounting_for_ART_coverage	yes	-
weekly_adm2	nvts	2005_2023	ART_national	45117.6	0.941066	0.439537	45114	44708.8	0.76706	nvt_spatial_seasonal_and_annual_(replicate)_accounting_for_ART_Nationally	yes	-
weekly_adm2	nvts	2005_2023	2009_vaccine	45118.9	0.941278	0.43955	45115.4	44708.1	0.76706	nvt_spatial_seasonal_and_annual_(replicate)_accounting_for_2009_vaccine	yes	-
weekly_adm2	nvts	2005_2023	vaccination_period	45118.9	0.941273	0.43955	45115.4	44708.4	0.76706	nvt_spatial_seasonal_and_annual_(replicate)_accounting_for_vaccination_period	yes	-
weekly_adm2	nvts	2005_2023	PCV_national	45119	0.941285	0.439551	45115.4	44708.3	0.76706	nvt_spatial_seasonal_and_annual_(replicate)_accounting_for_PCV_coverage	yes	-
weekly_adm2	vts	2005_2019	ART_province	45501.3	0.88355	0.560914	45497.1	45159.5	0.73927	vts_spatial_seasonal_and_annual_(replicate)_accounting_for_ART_coverage	yes	-
weekly_adm2	vts	2005_2019	ART_national	45501.5	0.883503	0.560917	45497.2	45157.1	0.73929	vts_spatial_seasonal_and_annual_(replicate)_accounting_for_ART_Nationally	yes	-
weekly_adm2	vts	2005_2019	vaccination_period_ART_province	45502.1	0.883677	0.560923	45497.7	45163.7	0.73925	vts_spatial_seasonal_and_annual_(replicate)_accounting_for_vaccination_period_and_ART_coverage	yes	-
weekly_adm2	vts	2005_2019	vaccination_period	45504.1	0.883275	0.560948	45499.9	45144.7	0.73937	vts_spatial_seasonal_and_annual_(replicate)_accounting_for_vaccination_period	yes	-
weekly_adm2	vts	2005_2019	PCV_national	45504.8	0.883211	0.560957	45500.7	45142.9	0.73938	vts_spatial_seasonal_and_annual_(replicate)_accounting_for_PCV_coverage	yes	-
weekly_adm2	vts	2005_2019	2009_vaccine	45506.1	0.883112	0.560973	45502.1	45139	0.7394	vts_spatial_seasonal_and_annual_(replicate)_accounting_for_2009_vaccine	yes	-
weekly_adm2	vts	2005_2019	vaccination_period_ART_province	46283.8	0.895684	0.57056	46282	46131.5	0.73295	vts_spatial_seasonal_and_annual_accounting_for_vaccination_period_and_ART_coverage	no	-
weekly_adm2	vts	2005_2019	ART_province	46286.9	0.895682	0.570597	46285	46134.6	0.73293	vts_spatial_seasonal_and_annual_accounting_for_ART_coverage	no	-
weekly_adm2	vts	2005_2019	ART_national	46407.3	0.896269	0.572082	46405.5	46255.8	0.73213	vts_spatial_seasonal_and_annual_accounting_for_ART_Nationally	no	-
weekly_adm2	vts	2005_2019	vaccination_period	46407.8	0.896288	0.572088	46405.9	46255.2	0.73213	vts_spatial_seasonal_and_annual_accounting_for_vaccination_period	no	-
weekly_adm2	vts	2005_2019	2009_vaccine	46407.8	0.896266	0.572088	46405.9	46255.1	0.73213	vts_spatial_seasonal_and_annual_accounting_for_2009_vaccine	no	-
weekly_adm2	vts	2005_2019	PCV_national	46407.8	0.896278	0.572088	46405.9	46255.2	0.73213	vts_spatial_seasonal_and_annual_accounting_for_PCV_coverage	no	-
weekly_adm2	vts	2005_2023	vaccination_period_ART_province	51364	0.809549	0.50039	51355.2	50966.2	0.73686	vts_spatial_seasonal_and_annual_(replicate)_accounting_for_vaccination_period_and_ART_coverage	yes	-
weekly_adm2	vts	2005_2023	ART_province	51364.2	0.809554	0.500392	51355.6	50963.3	0.73687	vts_spatial_seasonal_and_annual_(replicate)_accounting_for_ART_coverage	yes	-
weekly_adm2	vts	2005_2023	ART_national	51367.3	0.809523	0.500422	51358.8	50959	0.73689	vts_spatial_seasonal_and_annual_(replicate)_accounting_for_ART_Nationally	yes	-
weekly_adm2	vts	2005_2023	vaccination_period	51377	0.809302	0.500517	51368.6	50942.3	0.73698	vts_spatial_seasonal_and_annual_(replicate)_accounting_for_vaccination_period	yes	-
weekly_adm2	vts	2005_2023	PCV_national	51377.1	0.809329	0.500517	51368.6	50942.6	0.73698	vts_spatial_seasonal_and_annual_(replicate)_accounting_for_PCV_coverage	yes	-
weekly_adm2	vts	2005_2023	2009_vaccine	51378.5	0.809232	0.500532	51370	50938.6	0.737	vts_spatial_seasonal_and_annual_(replicate)_accounting_for_2009_vaccine	yes	-
weekly_adm2	adults	2005_2019	ART_national	61773.1	0.806212	0.761503	61769.9	61421.6	0.61068	age_15t64_spatial_seasonal_and_annual_(replicate)_accounting_for_ART_Nationally	yes	-
weekly_adm2	adults	2005_2019	ART_province	61773.2	0.806192	0.761504	61769.9	61422.1	0.61067	age_15t64_spatial_seasonal_and_annual_(replicate)_accounting_for_ART_coverage	yes	-
weekly_adm2	adults	2005_2019	vaccination_period_ART_province	61773.4	0.806203	0.761506	61770.1	61422.5	0.61067	age_15t64_spatial_seasonal_and_annual_(replicate)_accounting_for_vaccination_period_and_ART_coverage	yes	-
weekly_adm2	adults	2005_2019	vaccination_period	61773.7	0.806328	0.76151	61770.3	61419.5	0.6107	age_15t64_spatial_seasonal_and_annual_(replicate)_accounting_for_vaccination_period	yes	-
weekly_adm2	adults	2005_2019	PCV_national	61774.2	0.806386	0.761516	61770.9	61418.7	0.6107	age_15t64_spatial_seasonal_and_annual_(replicate)_accounting_for_PCV_coverage	yes	-
weekly_adm2	adults	2005_2019	2009_vaccine	61775.2	0.80658	0.761528	61771.8	61417.2	0.61072	age_15t64_spatial_seasonal_and_annual_(replicate)_accounting_for_2009_vaccine	yes	-
weekly_adm2	adults	2005_2019	vaccination_period_ART_province	63295.4	0.836582	0.780269	63294.4	63147.2	0.59375	age_15t64_spatial_seasonal_and_annual_accounting_for_vaccination_period_and_ART_coverage	no	-
weekly_adm2	adults	2005_2019	ART_province	63298.1	0.836444	0.780302	63297	63147.4	0.59375	age_15t64_spatial_seasonal_and_annual_accounting_for_ART_coverage	no	-
weekly_adm2	adults	2005_2019	ART_national	63328.4	0.837322	0.780675	63327.3	63178.2	0.59344	age_15t64_spatial_seasonal_and_annual_accounting_for_ART_Nationally	no	-
weekly_adm2	adults	2005_2019	vacccination_period	63329.5	0.837415	0.780689	63328.4	63176.7	0.59346	age_15t64_spatial_seasonal_and_annual_accounting_for_vaccination_period	no	-
weekly_adm2	adults	2005_2019	PCV_national	63329.5	0.837445	0.78069	63328.4	63176.6	0.59346	age_15t64_spatial_seasonal_and_annual_accounting_for_PCV_coverage	no	-
weekly_adm2	adults	2005_2019	2009_vaccine	63329.7	0.837498	0.780692	63328.6	63176.5	0.59346	age_15t64_spatial_seasonal_and_annual_accounting_for_2009_vaccine	no	-
weekly_adm2	adults	2005_2023	vaccination_period_ART_province	73471.7	0.731877	0.715764	73464.9	73048.8	0.59537	age_15t64_spatial_seasonal_and_annual_(replicate)_accounting_for_vaccination_period_and_ART_coverage	yes	-
weekly_adm2	adults	2005_2023	ART_province	73473.5	0.731811	0.715782	73466.7	73047.4	0.59539	age_15t64_spatial_seasonal_and_annual_(replicate)_accounting_for_ART_coverage	yes	-
weekly_adm2	adults	2005_2023	ART_national	73474.5	0.731855	0.715791	73467.6	73046.1	0.5954	age_15t64_spatial_seasonal_and_annual_(replicate)_accounting_for_ART_Nationally	yes	-
weekly_adm2	adults	2005_2023	vaccination_period	73479	0.732109	0.715835	73471.9	73042	0.59543	age_15t64_spatial_seasonal_and_annual_(replicate)_accounting_for_vaccination_period	yes	-
weekly_adm2	adults	2005_2023	PCV_national	73479	0.732127	0.715835	73471.9	73042.1	0.59543	age_15t64_spatial_seasonal_and_annual_(replicate)_accounting_for_PCV_coverage	yes	-
weekly_adm2	adults	2005_2023	2009_vaccine	73479.7	0.732235	0.715842	73472.6	73040.7	0.59544	age_15t64_spatial_seasonal_and_annual_(replicate)_accounting_for_2009_vaccine	yes	-
weekly_adm2	disease	2005_2019	intercept	99687.8	1.18425	1.22889	99687.6	99683.6	0	Intercept	no	-
weekly_adm2	disease	2005_2019	ART_national	80881.8	0.756106	0.997064	80878	80728.1	0.37334	spatial_seasonal_and_annual_accounting_for_ART_coverage_Nationally	no	-
weekly_adm2	disease	2005_2019	vaccination_period	80883.2	0.756134	0.997081	80879.2	80726	0.37337	spatial_seasonal_and_annual_accounting_for_vaccination_period	no	-
weekly_adm2	disease	2005_2019	PCV_national	80883.2	0.756123	0.997081	80879.2	80726	0.37337	spatial_seasonal_and_annual_accounting_for_PCV_coverage	no	-
weekly_adm2	disease	2005_2019	2009_vaccine	80883.2	0.756231	0.997081	80879.3	80725.9	0.37337	spatial_seasonal_and_annual_accounting_for_2009_vaccine	no	-
weekly_adm2	disease	2005_2019	none	80883.2	0.756335	0.997081	80879.3	80725.7	0.37337	spatial_seasonal_and_annual	no	-
weekly_adm2	disease	2005_2019	vaccination_period_ART_province	80826.6	0.752912	0.996383	80822.7	80673.2	0.37418	spatial_seasonal_and_annual_accounting_for_vaccine_period_and_ART_coverage	no	-
weekly_adm2	disease	2005_2019	ART_province	80826.1	0.75286	0.996377	80822.1	80672.3	0.3742	spatial_seasonal_and_annual_accounting_for_ART_coverage	no	-
weekly_adm2	disease	2005_2019	none	78943.9	0.704519	0.973175	78936.4	78568.1	0.40583	spatial_seasonal_and_annual_(province_replication)	yes	-
weekly_adm2	disease	2005_2019	2009_vaccine	78942.3	0.704354	0.973155	78934.9	78570.2	0.4058	spatial_seasonal_and_annual_(province_replication)_accounting_for_2009_vaccine	yes	-
weekly_adm2	disease	2005_2019	PCV_national	78940.4	0.704207	0.973132	78933.1	78572.4	0.40577	spatial_seasonal_and_annual_(province_replication)_accounting_for_PCV_coverage	yes	M13
weekly_adm2	disease	2005_2019	vaccination_period	78939.8	0.704188	0.973124	78932.4	78573	0.40576	spatial_seasonal_and_annual_(province_replication)_accounting_for_vaccination_period	yes	-
weekly_adm2	disease	2005_2019	ART_national	78939.2	0.704166	0.973116	78931.9	78577.2	0.4057	spatial_seasonal_and_annual_(province_replication)_accounting_for_ART_coverage_Nationally	yes	M14
weekly_adm2	disease	2005_2019	ART_province	78938.8	0.704119	0.973112	78931.6	78578	0.40569	spatial_seasonal_and_annual_(province_replication)_accounting_for_ART_coverage	yes	M15
weekly_adm2	disease	2005_2023	vaccination_period_ART_province	93933.9	0.655176	0.915107	93921.3	93500.2	0.39729	spatial_seasonal_and_annual_(province_replication)_accounting_for_vaccination_period_and_ART_coverage	yes	-
weekly_adm2	disease	2005_2023	ART_province	93934.5	0.655161	0.915113	93921.9	93499.6	0.3973	spatial_seasonal_and_annual_(province_replication)_accounting_for_ART_coverage	yes	-
weekly_adm2	disease	2005_2023	PCV_national	93941.5	0.655346	0.915181	93928.4	93492.5	0.39738	spatial_seasonal_and_annual_(province_replication)_accounting_for_PCV_coverage	yes	-
weekly_adm2	disease	2005_2023	vaccination_period	93941.6	0.655377	0.915182	93928.5	93492.4	0.39738	spatial_seasonal_and_annual_(province_replication)_accounting_for_vaccination_period	yes	-
weekly_adm2	disease	2005_2023	2009_vaccine	93942.7	0.655406	0.915193	93929.4	93490.9	0.3974	spatial_seasonal_and_annual_(province_replication)_accounting_for_2009_vaccine	yes	-
weekly_adm2	disease	2005_2023	none	93944.1	0.655527	0.915207	93930.7	93489.2	0.39742	spatial_seasonal_and_annual_(province_replication)	yes	-
weekly_adm2	disease	2005_2023	vaccination_period_ART_province	96515	0.706435	0.940252	96510.1	96346.6	0.36292	spatial_seasonal_and_annual_accounting_for_vaccine_period_and_ART_coverage	no	-
weekly_adm2	disease	2005_2023	ART_province	96515.5	0.706338	0.940257	96510.7	96346.6	0.36292	spatial_seasonal_and_annual_accounting_for_ART_coverage	no	-
weekly_adm2	disease	2005_2023	ART_national	96980.1	0.720805	0.944783	96975.6	96815.5	0.35707	spatial_seasonal_and_annual_accounting_for_ART_coverage_Nationally	no	-
weekly_adm2	disease	2005_2023	PCV_national	96980.4	0.720867	0.944786	96975.8	96814.4	0.35709	spatial_seasonal_and_annual_accounting_for_PCV_coverage	no	-
weekly_adm2	disease	2005_2023	2009_vaccine	96980.4	0.720911	0.944786	96975.8	96814.3	0.35709	spatial_seasonal_and_annual_accounting_for_2009_vaccine	no	-
weekly_adm2	disease	2005_2023	none	96980.4	0.720968	0.944786	96975.8	96814.3	0.35709	spatial_seasonal_and_annual	no	-
weekly_adm2	disease	2005_2023	vaccination_period	96980.4	0.720871	0.944786	96975.9	96814.3	0.35709	spatial_seasonal_and_annual_accounting_for_vaccination_period	no	-
weekly_adm2	disease	2005_2019	vaccination_period_ART_province	Table S4. Goodness-of-fit metrics for models testing different intervention types run including space time indicating weekly or month and district (adm1) or province (adm2), years of IPD model was fitted to,, all models including spatial, seasonal, and interannual effects but some models including a replication across the provinces for the interannual effect. The Goodness-of-fit metrics include t…	0.704114	0.973109	78931.3	78577.5	0.4057	spatial_seasonal_and_annual_(province_replication)_accounting_for_vaccination_period_and_ART_coverage	yes	M16
weekly_adm2	disease	2005_2023	intercept	119491	1.11611	1.16408	119490	119486	0	Intercept	no	-
Table S4. Goodness-of-fit metrics for models testing different intervention types run including space time indicating weekly or month and district (adm1) or province (adm2), years of IPD model was fitted to,, all models including spatial, seasonal, and interannual effects but some models including a replication across the provinces for the interannual effect. The Goodness-of-fit metrics include t…

## Sheet: TableS5
space_time	years	lags	base	cov	waic	mae	cpo	rsq	interact	bivariable	outcome
weekly_adm2	2005_2019	8	base13	hurs	78631	0.695648	0.969318	0.4106	none	pm2p5	SA
weekly_adm2	2005_2019	8	base13	hurs	78631.4	0.695537	0.969323	0.41059	none	pm10	SA
weekly_adm2	2005_2019	8	base13	hurs	78634.9	0.695637	0.969365	0.41054	none	so2	SA
weekly_adm1	2005_2019	8	base13	hurs	30828.1	2.07941	2.19574	0.70003	none	none	SA
weekly_adm2	2005_2019	8	base13	hurs	78637.8	0.69589	0.969402	0.41047	none	none	SA
weekly_adm2	2005_2019	8	base13	hurs	78639.2	0.695893	0.969419	0.41048	none	tasmax	SA
weekly_adm1	2005_2019	8	base13	pm10	30855.6	2.09321	2.1977	0.69863	none	none	SA
weekly_adm1	2005_2019	8	base13	pm2p5	30813.9	2.07731	2.19477	0.70101	GPSC2	none	SA
weekly_adm2	2005_2019	8	base13	hurs	78640.3	0.695885	0.969432	0.4105	none	absh	SA
weekly_adm2	2005_2019	8	base13	prlrsum	78656.1	0.696218	0.969627	0.41011	none	none	SA
weekly_adm2	2005_2019	8	base13	prlrmean	78656.5	0.696231	0.969632	0.4101	none	none	SA
weekly_adm2	2005_2019	8	base13	so2	78663.5	0.695891	0.969718	0.41009	none	hurs	SA
weekly_adm2	2005_2019	8	base13	so2	78666.5	0.696315	0.969755	0.41	none	tasmax	SA
weekly_adm2	2005_2019	8	base13	pm2p5	78598.6	0.694946	0.96892	0.41114	GPSC3	none	SA
weekly_adm2	2005_2019	8	base13	so2	78672.3	0.696555	0.969827	0.40991	none	pm2p5	SA
weekly_adm2	2005_2019	8	base13	pm2p5	78602.1	0.694841	0.968966	0.41111	GPSC2	none	SA
weekly_adm1	2005_2019	8	base13	so2	30871.6	2.09623	2.19884	0.69791	none	none	SA
weekly_adm2	2005_2019	8	base13	so2	78675.1	0.696202	0.969861	0.4099	none	absh	SA
weekly_adm2	2005_2019	8	base13	so2	78675.3	0.696452	0.969863	0.40987	none	pm10	SA
weekly_adm2	2005_2019	8	base13	pm10	78675.7	0.696527	0.969868	0.40991	none	hurs	SA
weekly_adm1	2005_2019	8	base13	prlrsum	30872.5	2.09347	2.19891	0.69782	none	none	SA
weekly_adm2	2005_2019	8	base13	so2	78676.3	0.696441	0.969876	0.40982	none	none	SA
weekly_adm2	2005_2019	8	base13	pm2p5	78629.2	0.695598	0.969297	0.41071	GPSC5	none	SA
weekly_adm1	2005_2019	8	base13	prlrmean	30872.9	2.09362	2.19893	0.69783	none	none	SA
weekly_adm1	2005_2019	8	base13	tasmin	30899.8	2.11209	2.20085	0.6966	none	none	SA
weekly_adm2	2005_2019	8	base13	pm2p5	78633.9	0.696179	0.969354	0.41062	GPSC17	none	SA
weekly_adm2	2005_2019	8	base13	pm10	78683.1	0.697079	0.969959	0.40976	none	tasmax	SA
weekly_adm2	2005_2019	8	base13	pm2p5	78651.3	0.695604	0.969571	0.41038	GPSC13	none	SA
weekly_adm2	2005_2019	8	base13	pm2p5	78657.3	0.695012	0.969646	0.41027	GPSC41	none	SA
weekly_adm2	2005_2019	8	base13	pm10	78689.2	0.696985	0.970034	0.40971	none	absh	SA
weekly_adm2	2005_2019	8	base13	pm2p5	78684	0.69682	0.969971	0.40971	none	none	SA
weekly_adm2	2005_2019	8	base13	tasmax	78690.3	0.698683	0.970049	0.40961	none	none	SA
weekly_adm1	2005_2019	8	base13	tasmax	30900.3	2.10764	2.20088	0.69662	none	none	SA
weekly_adm1	2005_2019	8	base13	absh	30908.7	2.09966	2.20149	0.69627	none	none	SA
weekly_adm1	2005_2019	8	base13	sfcWind	30943.2	2.11418	2.20394	0.69476	none	none	SA
weekly_adm1	2005_2019	8	base13	spei6	30948.3	2.11505	2.2043	0.69458	none	none	SA
weekly_adm1	2005_2019	8	base13	o3	30948.5	2.10849	2.20432	0.69453	none	none	SA
weekly_adm1	2005_2019	8	base13	spei3	30950.6	2.11154	2.20447	0.69445	none	none	SA
weekly_adm1	2005_2019	8	base13	spi6	30954.2	2.11693	2.20472	0.6943	none	none	SA
weekly_adm1	2005_2019	8	base13	spi3	30956.5	2.11413	2.20489	0.69419	none	none	SA
weekly_adm1	2005_2019	8	base13	hurs	30803.5	2.06477	2.19402	0.70183	GPSC17	none	SA
weekly_adm1	2005_2019	8	base13	hurs	30806.7	2.06787	2.1943	0.70187	GPSC2	none	SA
weekly_adm1	2005_2019	8	base13	hurs	30809.4	2.07022	2.19446	0.70167	GPSC3	none	SA
weekly_adm1	2005_2019	8	base13	pm10	30810.3	2.07636	2.19451	0.70117	GPSC2	none	SA
weekly_adm1	2005_2019	8	base13	pm2p5	30829.1	2.08187	2.19583	0.7003	GPSC3	none	SA
weekly_adm1	2005_2019	8	base13	hurs	30818.3	2.06639	2.19513	0.70123	GPSC1	none	SA
weekly_adm1	2005_2019	8	base13	hurs	30821.7	2.07236	2.19533	0.70114	GPSC14	none	SA
weekly_adm1	2005_2019	8	base13	hurs	30822.3	2.06804	2.19545	0.701	GPSC8	none	SA
weekly_adm1	2005_2019	8	base13	hurs	30822.9	2.06798	2.19543	0.70108	GPSC13	none	SA
weekly_adm1	2005_2019	8	base13	hurs	30823.4	2.06995	2.19544	0.70106	GPSC10	none	SA
weekly_adm1	2005_2019	8	base13	hurs	30825.9	2.07425	2.19563	0.70089	GPSC5	none	SA
weekly_adm1	2005_2019	8	base13	pm10	30827.2	2.08233	2.19569	0.70041	GPSC3	none	SA
weekly_adm1	2005_2019	8	base13	hurs	30827.9	2.07	2.19577	0.70073	GPSC41	none	SA
weekly_adm2	2005_2019	8	base13	pm10	78692.6	0.69735	0.970077	0.40962	none	pm2p5	SA
weekly_adm1	2005_2019	8	base13	hurs	30828.9	2.07324	2.19585	0.70079	GPSC26	none	SA
weekly_adm1	2005_2019	8	base13	pm2p5	30837	2.08233	2.19638	0.69992	GPSC17	none	SA
weekly_adm1	2005_2019	8	base13	hurs	30829.4	2.07021	2.19592	0.70073	GPSC21	none	SA
weekly_adm1	2005_2019	8	base13	pm10	30833	2.08331	2.1961	0.7001	GPSC17	none	SA
weekly_adm1	2005_2019	8	base13	hurs	30835.2	2.07633	2.19639	0.70065	GPSC56	none	SA
weekly_adm1	2005_2019	8	base13	pm2p5	30844.2	2.08288	2.1969	0.69963	GPSC14	none	SA
weekly_adm1	2005_2019	8	base13	pm10	30843.4	2.08381	2.19686	0.69962	GPSC8	none	SA
weekly_adm1	2005_2019	8	base13	pm2p5	30848.2	2.08778	2.19718	0.69948	GPSC26	none	SA
weekly_adm1	2005_2019	8	base13	pm10	30844.7	2.08704	2.19694	0.69967	GPSC26	none	SA
weekly_adm1	2005_2019	8	base13	pm10	30846.3	2.08467	2.19705	0.69958	GPSC10	none	SA
weekly_adm1	2005_2019	8	base13	pm2p5	30848.7	2.08457	2.19723	0.69947	GPSC10	none	SA
weekly_adm1	2005_2019	8	base13	pm10	30848.7	2.08428	2.19724	0.69949	GPSC1	none	SA
weekly_adm1	2005_2019	8	base13	pm2p5	30850.8	2.0877	2.19738	0.69939	GPSC13	none	SA
weekly_adm1	2005_2019	8	base13	pm10	30849.5	2.0872	2.19729	0.69941	GPSC56	none	SA
weekly_adm1	2005_2019	8	base13	pm2p5	30851.9	2.08352	2.19749	0.69938	GPSC1	none	SA
weekly_adm1	2005_2019	8	base13	pm10	30851.5	2.09051	2.19742	0.69935	GPSC5	none	SA
weekly_adm1	2005_2019	8	base13	pm2p5	30855	2.09117	2.19767	0.69917	GPSC5	none	SA
weekly_adm1	2005_2019	8	base13	pm10	30854.5	2.08762	2.19765	0.69915	GPSC41	none	SA
weekly_adm1	2005_2019	8	base13	pm2p5	30855.3	2.08792	2.1977	0.69918	GPSC56	none	SA
weekly_adm1	2005_2019	8	base13	pm2p5	30859.6	2.09374	2.19798	0.69843	none	none	SA
weekly_adm1	2005_2019	8	base13	pm10	30855.3	2.08822	2.19772	0.69922	GPSC21	none	SA
weekly_adm2	2005_2019	8	base13	pm10	78692.8	0.697303	0.970079	0.40961	none	so2	SA
weekly_adm2	2005_2019	8	base13	absh	78694.7	0.69723	0.970103	0.40972	none	hurs	SA
weekly_adm1	2005_2019	8	base13	pm2p5	30860.1	2.08832	2.19806	0.69902	GPSC21	none	SA
weekly_adm2	2005_2019	8	base13	absh	78695.3	0.697403	0.970111	0.40966	none	pm2p5	SA
weekly_adm2	2005_2019	8	base13	absh	78698.8	0.697438	0.970153	0.40961	none	pm10	SA
weekly_adm2	2005_2019	8	base13	absh	78702	0.69753	0.970192	0.40957	none	tasmax	SA
weekly_adm2	2005_2019	8	base13	absh	78704.9	0.697551	0.970229	0.40952	none	so2	SA
weekly_adm2	2005_2019	8	base13	pm10	78691.6	0.697319	0.970064	0.4096	none	none	SA
weekly_adm2	2005_2019	8	base13	absh	78715.5	0.697997	0.970359	0.40925	none	none	SA
weekly_adm2	2005_2019	8	base13	sfcWind	78720.3	0.697668	0.970418	0.40917	none	none	SA
weekly_adm2	2005_2019	8	base13	o3	78740.4	0.698348	0.970666	0.40888	none	none	SA
weekly_adm2	2005_2019	8	base13	tasmin	78741.3	0.699943	0.970678	0.40886	none	none	SA
weekly_adm2	2005_2019	8	base13	spei6	78747.2	0.700251	0.97075	0.40879	none	none	SA
weekly_adm1	2005_2019	8	base13	pm10	30953.5	2.08065	2.20469	0.69609	GPSC14	none	SA
weekly_adm2	2005_2019	8	base13	spi6	78755.9	0.700275	0.970857	0.40866	none	none	SA
weekly_adm2	2005_2019	8	base13	spei3	78756.3	0.700134	0.970862	0.40865	none	none	SA
weekly_adm1	2005_2019	8	base13	pm2p5	30959	2.08178	2.20512	0.69572	GPSC8	none	SA
weekly_adm1	2005_2019	8	base13	pm10	30967.8	2.08551	2.20574	0.69551	GPSC13	none	SA
weekly_adm1	2005_2019	8	base13	pm2p5	30976.6	2.08487	2.20638	0.69502	GPSC41	none	SA
weekly_adm1	2005_2019	8	base13	pm2p5	5046.66	4.98644	3.23514	0.88414	none	absh	Gauteng
weekly_adm1	2005_2019	8	base13	pm10	5058.41	5.03496	3.24268	0.8824	none	absh	Gauteng
weekly_adm1	2005_2019	8	base13	hurs	5058.82	4.9971	3.24299	0.88343	none	absh	Gauteng
weekly_adm1	2005_2019	8	base13	pm2p5	5044.74	4.96918	3.23391	0.88437	none	hurs	Gauteng
weekly_adm1	2005_2019	8	base13	pm10	5056.63	5.02485	3.24153	0.88258	none	hurs	Gauteng
weekly_adm1	2005_2019	8	base13	absh	5069.58	5.04752	3.24988	0.88154	none	hurs	Gauteng
weekly_adm1	2005_2019	8	base13	pm2p5	4741.53	4.84441	3.20383	0.93106	none	none	Gauteng
weekly_adm1	2005_2019	8	base13	pm10	4754.76	4.8884	3.21277	0.92984	none	none	Gauteng
weekly_adm1	2005_2019	8	base13	so2	4756.76	4.86158	3.21412	0.92966	none	none	Gauteng
weekly_adm1	2005_2019	8	base13	absh	4759.7	4.90293	3.21611	0.9294	none	none	Gauteng
weekly_adm1	2005_2019	8	base13	prlrsum	4765.86	4.94955	3.22026	0.92875	none	none	Gauteng
weekly_adm1	2005_2019	8	base13	prlrmean	4766.03	4.94867	3.22038	0.92874	none	none	Gauteng
weekly_adm1	2005_2019	8	base13	hurs	4766.68	4.88604	3.22085	0.92929	none	none	Gauteng
weekly_adm1	2005_2019	8	base13	spei6	4772.39	4.96936	3.22468	0.92819	none	none	Gauteng
weekly_adm1	2005_2019	8	base13	tasmin	4773.65	4.95684	3.22553	0.92801	none	none	Gauteng
weekly_adm1	2005_2019	8	base13	o3	4775.9	4.94261	3.22707	0.92777	none	none	Gauteng
weekly_adm1	2005_2019	8	base13	tasmax	4778.44	4.9885	3.22876	0.92752	none	none	Gauteng
weekly_adm1	2005_2019	8	base13	spei3	4781.34	4.98638	3.23073	0.92731	none	none	Gauteng
weekly_adm1	2005_2019	8	base13	sfcWind	4781.46	4.9949	3.23081	0.92724	none	none	Gauteng
weekly_adm1	2005_2019	8	base13	pm2p5	5027.14	4.90768	3.22319	0.88812	GPSC2	none	Gauteng
weekly_adm1	2005_2019	8	base13	pm10	5035.63	4.94053	3.22852	0.88692	GPSC2	none	Gauteng
weekly_adm1	2005_2019	8	base13	pm2p5	5040.81	4.92363	3.2316	0.88613	GPSC3	none	Gauteng
weekly_adm1	2005_2019	8	base13	pm2p5	5046.33	4.92279	3.23522	0.88524	GPSC10	none	Gauteng
weekly_adm1	2005_2019	8	base13	pm2p5	5047.42	4.92557	3.23582	0.88517	GPSC14	none	Gauteng
weekly_adm1	2005_2019	8	base13	absh	5048.32	4.95711	3.23673	0.88528	GPSC2	none	Gauteng
weekly_adm1	2005_2019	8	base13	pm2p5	5051.31	4.93763	3.23903	0.88489	GPSC1	none	Gauteng
weekly_adm1	2005_2019	8	base13	pm2p5	5051.87	4.97902	3.23903	0.88448	GPSC21	none	Gauteng
weekly_adm1	2005_2019	8	base13	pm2p5	5052.07	4.96127	3.23885	0.88445	GPSC17	none	Gauteng
weekly_adm1	2005_2019	8	base13	hurs	5052.23	4.90826	3.23971	0.8865	GPSC2	none	Gauteng
weekly_adm1	2005_2019	8	base13	pm2p5	5053.26	4.98894	3.2397	0.88424	GPSC13	none	Gauteng
weekly_adm1	2005_2019	8	base13	pm2p5	5053.81	4.98907	3.24006	0.88428	GPSC5	none	Gauteng
weekly_adm1	2005_2019	8	base13	pm10	5053.95	4.97122	3.24006	0.88425	GPSC3	none	Gauteng
weekly_adm1	2005_2019	8	base13	pm2p5	5053.97	4.97609	3.2402	0.8843	GPSC26	none	Gauteng
weekly_adm1	2005_2019	8	base13	pm10	5058.99	4.98871	3.24328	0.88354	GPSC14	none	Gauteng
weekly_adm1	2005_2019	8	base13	hurs	5060.59	4.91158	3.24561	0.88458	GPSC21	none	Gauteng
weekly_adm1	2005_2019	8	base13	pm10	5060.91	4.99152	3.24453	0.88309	GPSC10	none	Gauteng
weekly_adm1	2005_2019	8	base13	pm10	5062.27	4.98331	3.24606	0.88331	GPSC1	none	Gauteng
weekly_adm1	2005_2019	8	base13	pm10	5062.64	5.01582	3.24565	0.88291	GPSC17	none	Gauteng
weekly_adm1	2005_2019	8	base13	hurs	5062.71	4.978	3.24629	0.88498	GPSC3	none	Gauteng
weekly_adm1	2005_2019	8	base13	hurs	5062.94	4.95601	3.24606	0.88449	GPSC17	none	Gauteng
weekly_adm1	2005_2019	8	base13	hurs	5062.96	4.92402	3.24695	0.88452	GPSC1	none	Gauteng
weekly_adm1	2005_2019	8	base13	absh	5063.01	5.02306	3.24588	0.88307	GPSC3	none	Gauteng
weekly_adm1	2005_2019	8	base13	pm10	5063.13	5.03209	3.2464	0.88278	GPSC21	none	Gauteng
weekly_adm1	2005_2019	8	base13	hurs	5064.33	4.94957	3.24712	0.88455	GPSC14	none	Gauteng
weekly_adm1	2005_2019	8	base13	pm10	5064.56	5.03961	3.24694	0.88259	GPSC13	none	Gauteng
weekly_adm1	2005_2019	8	base13	pm10	5064.94	5.01972	3.24734	0.88272	GPSC26	none	Gauteng
weekly_adm1	2005_2019	8	base13	absh	5065.59	5.03493	3.24752	0.88245	GPSC26	none	Gauteng
weekly_adm1	2005_2019	8	base13	absh	5066.39	5.02338	3.24803	0.88229	GPSC17	none	Gauteng
weekly_adm1	2005_2019	8	base13	hurs	5067.61	4.94178	3.24937	0.88399	GPSC13	none	Gauteng
weekly_adm1	2005_2019	8	base13	absh	5067.76	5.02819	3.24894	0.88224	GPSC14	none	Gauteng
weekly_adm1	2005_2019	8	base13	pm10	5067.81	5.05492	3.24921	0.88231	GPSC5	none	Gauteng
weekly_adm1	2005_2019	8	base13	absh	5067.91	5.01275	3.24899	0.8821	GPSC10	none	Gauteng
weekly_adm1	2005_2019	8	base13	hurs	5068.18	4.95028	3.24933	0.88382	GPSC10	none	Gauteng
weekly_adm1	2005_2019	8	base13	absh	5068.18	5.01213	3.24974	0.88221	GPSC1	none	Gauteng
weekly_adm1	2005_2019	8	base13	hurs	5068.46	4.96097	3.25142	0.88386	GPSC26	none	Gauteng
weekly_adm1	2005_2019	8	base13	hurs	5071.55	4.99625	3.25189	0.88341	GPSC5	none	Gauteng
weekly_adm1	2005_2019	8	base13	absh	5072.37	5.05485	3.2521	0.88156	GPSC5	none	Gauteng
weekly_adm1	2005_2019	8	base13	absh	5072.63	5.04946	3.25267	0.88141	GPSC21	none	Gauteng
weekly_adm1	2005_2019	8	base13	absh	5073.04	5.05701	3.25236	0.88136	GPSC13	none	Gauteng
weekly_adm1	2005_2019	8	base13	pm2p5	5045.76	4.99732	3.23455	0.88362	none	pm10	Gauteng
weekly_adm1	2005_2019	8	base13	hurs	5060.78	4.99991	3.24421	0.88239	none	pm10	Gauteng
weekly_adm1	2005_2019	8	base13	absh	5068.04	5.04657	3.24888	0.88134	none	pm10	Gauteng
weekly_adm1	2005_2019	8	base13	pm10	5057.66	5.05281	3.24217	0.88184	none	pm2p5	Gauteng
weekly_adm1	2005_2019	8	base13	hurs	5057.95	4.98766	3.2424	0.88279	none	pm2p5	Gauteng
weekly_adm1	2005_2019	8	base13	absh	5064.85	5.02256	3.24683	0.8818	none	pm2p5	Gauteng
weekly_adm1	2005_2019	8	base13	pm2p5	5046.01	5.00109	3.23471	0.88356	none	so2	Gauteng
weekly_adm1	2005_2019	8	base13	pm10	5057.42	5.05142	3.24202	0.88188	none	so2	Gauteng
weekly_adm1	2005_2019	8	base13	hurs	5059.33	4.99431	3.24328	0.88258	none	so2	Gauteng
weekly_adm1	2005_2019	8	base13	absh	5066.18	5.0349	3.24768	0.8816	none	so2	Gauteng
weekly_adm1	2005_2019	8	base13	pm2p5	5045.26	4.99569	3.23423	0.88368	none	tasmax	Gauteng
weekly_adm1	2005_2019	8	base13	pm10	5057.28	5.04691	3.24193	0.88191	none	tasmax	Gauteng
weekly_adm1	2005_2019	8	base13	hurs	5058.45	4.99636	3.24272	0.88271	none	tasmax	Gauteng
weekly_adm1	2005_2019	8	base13	absh	5067.98	5.05274	3.24884	0.88132	none	tasmax	Gauteng
weekly_adm1	2005_2019	8	base13	pm2p5	5045.64	4.99947	3.23447	0.88362	none	tasmin	Gauteng
weekly_adm1	2005_2019	8	base13	pm10	5057.62	5.05321	3.24215	0.88186	none	tasmin	Gauteng
weekly_adm1	2005_2019	8	base13	hurs	5061.02	5.00814	3.24437	0.88233	none	tasmin	Gauteng
weekly_adm1	2005_2019	8	base13	absh	5068.06	5.05548	3.24888	0.88131	none	tasmin	Gauteng
weekly_adm2	2005_2019	8	base13	pm2p5	15905.8	1.83715	2.03921	0.64885	none	absh	Gauteng
weekly_adm2	2005_2019	8	base13	hurs	15913.6	1.83449	2.04021	0.64867	none	absh	Gauteng
weekly_adm2	2005_2019	8	base13	pm10	15924.5	1.84639	2.04161	0.64716	none	absh	Gauteng
weekly_adm2	2005_2019	8	base13	pm2p5	15905.3	1.8369	2.03914	0.64875	none	hurs	Gauteng
weekly_adm2	2005_2019	8	base13	pm10	15923.3	1.84636	2.04145	0.64713	none	hurs	Gauteng
weekly_adm2	2005_2019	8	base13	absh	15925.5	1.83868	2.04174	0.64741	none	hurs	Gauteng
weekly_adm2	2005_2019	8	base13	so2	16058.8	1.94905	2.08015	0.63723	none	none	Gauteng
weekly_adm2	2005_2019	8	base13	prlrsum	16060	1.95615	2.08031	0.63703	none	none	Gauteng
weekly_adm2	2005_2019	8	base13	prlrmean	16060.9	1.9564	2.08043	0.63694	none	none	Gauteng
weekly_adm2	2005_2019	8	base13	hurs	16066.6	1.9539	2.08117	0.63702	none	none	Gauteng
weekly_adm2	2005_2019	8	base13	absh	16066.6	1.95449	2.08117	0.63645	none	none	Gauteng
weekly_adm2	2005_2019	8	base13	spei6	16072.1	1.96436	2.08189	0.63592	none	none	Gauteng
weekly_adm2	2005_2019	8	base13	pm2p5	16073.1	1.96166	2.08201	0.63586	none	none	Gauteng
weekly_adm2	2005_2019	8	base13	tasmin	16074.6	1.96074	2.08221	0.63568	none	none	Gauteng
weekly_adm2	2005_2019	8	base13	spei3	16075.5	1.96275	2.08232	0.63564	none	none	Gauteng
weekly_adm2	2005_2019	8	base13	pm10	16076.3	1.96041	2.08242	0.63557	none	none	Gauteng
weekly_adm2	2005_2019	8	base13	tasmax	16077	1.96555	2.08251	0.63548	none	none	Gauteng
weekly_adm2	2005_2019	8	base13	o3	16078.2	1.96495	2.08267	0.63534	none	none	Gauteng
weekly_adm2	2005_2019	8	base13	sfcWind	16080.8	1.96618	2.08301	0.63511	none	none	Gauteng
weekly_adm2	2005_2019	8	base13	pm2p5	15907.5	1.83985	2.03943	0.64829	none	pm10	Gauteng
weekly_adm2	2005_2019	8	base13	hurs	15913.4	1.83621	2.04018	0.64828	none	pm10	Gauteng
weekly_adm2	2005_2019	8	base13	absh	15925.4	1.83859	2.04173	0.6472	none	pm10	Gauteng
weekly_adm2	2005_2019	8	base13	hurs	15912.6	1.83591	2.04008	0.64835	none	pm2p5	Gauteng
weekly_adm2	2005_2019	8	base13	absh	15924.4	1.83849	2.04159	0.64729	none	pm2p5	Gauteng
weekly_adm2	2005_2019	8	base13	pm10	15927.1	1.8499	2.04194	0.64652	none	pm2p5	Gauteng
weekly_adm2	2005_2019	8	base13	pm2p5	15908	1.84068	2.0395	0.64823	none	so2	Gauteng
weekly_adm2	2005_2019	8	base13	hurs	15911.7	1.83492	2.03997	0.64842	none	so2	Gauteng
weekly_adm2	2005_2019	8	base13	absh	15923.5	1.83725	2.04148	0.64735	none	so2	Gauteng
weekly_adm2	2005_2019	8	base13	pm10	15926.7	1.84906	2.04188	0.64655	none	so2	Gauteng
weekly_adm2	2005_2019	8	base13	pm2p5	15907.2	1.84093	2.03939	0.64832	none	tasmax	Gauteng
weekly_adm2	2005_2019	8	base13	hurs	15911.3	1.83384	2.03992	0.64846	none	tasmax	Gauteng
weekly_adm2	2005_2019	8	base13	absh	15925.4	1.83854	2.04172	0.64719	none	tasmax	Gauteng
weekly_adm2	2005_2019	8	base13	pm10	15926.8	1.85022	2.0419	0.64655	none	tasmax	Gauteng
weekly_adm2	2005_2019	8	base13	pm2p5	15908	1.84117	2.03949	0.64825	none	tasmin	Gauteng
weekly_adm2	2005_2019	8	base13	hurs	15913.3	1.83586	2.04017	0.64828	none	tasmin	Gauteng
weekly_adm2	2005_2019	8	base13	absh	15925.4	1.83875	2.04173	0.64719	none	tasmin	Gauteng
weekly_adm2	2005_2019	8	base13	pm10	15927.6	1.84991	2.04201	0.64648	none	tasmin	Gauteng
weekly_adm2	2005_2019	8	base13	pm2p5	11469.7	1.25337	0.141393	0.05842	none	none	age_gt65
weekly_adm2	2005_2019	8	base13	pm10	11470.2	1.25338	0.141399	0.05841	none	none	age_gt65
weekly_adm2	2005_2019	8	base13	so2	11480	1.25331	0.141519	0.05834	none	none	age_gt65
weekly_adm2	2005_2019	8	base13	hurs	11485.4	1.25324	0.141586	0.05848	none	none	age_gt65
weekly_adm2	2005_2019	8	base13	pm2p5	23273.2	1.22222	0.286899	0.08605	none	none	other_count
weekly_adm2	2005_2019	8	base13	pm10	23273.9	1.2222	0.286907	0.08605	none	none	other_count
weekly_adm2	2005_2019	8	base13	so2	23275.8	1.22214	0.286931	0.086	none	none	other_count
weekly_adm2	2005_2019	8	base13	hurs	23303.5	1.22213	0.287272	0.08556	none	none	other_count
weekly_adm2	2005_2019	8	base13	hurs	30399.7	1.08465	0.37475	0.22881	none	none	pcv7
weekly_adm2	2005_2019	8	base13	pm2p5	30422	1.08485	0.375025	0.22827	none	none	pcv7
weekly_adm2	2005_2019	8	base13	pm10	30422.2	1.08485	0.375028	0.22826	none	none	pcv7
weekly_adm2	2005_2019	8	base13	so2	30425	1.08477	0.375062	0.2282	none	none	pcv7
weekly_adm2	2005_2019	8	base13	hurs	32129	1.07307	0.396067	0.21946	none	none	pcv13
weekly_adm2	2005_2019	8	base13	pm2p5	32155.9	1.07339	0.396399	0.21883	none	none	pcv13
weekly_adm2	2005_2019	8	base13	pm10	32159.1	1.07336	0.396439	0.21876	none	none	pcv13
weekly_adm2	2005_2019	8	base13	so2	32163.9	1.07324	0.396497	0.21866	none	none	pcv13
weekly_adm2	2005_2019	8	base13	pm2p5	36208.8	1.06307	0.446361	0.22899	none	none	age_lt6
weekly_adm2	2005_2019	8	base13	so2	36210.1	1.06301	0.446378	0.22895	none	none	age_lt6
weekly_adm2	2005_2019	8	base13	pm10	36211.5	1.06306	0.446394	0.22894	none	none	age_lt6
weekly_adm2	2005_2019	8	base13	hurs	36221.2	1.06286	0.446514	0.22886	none	none	age_lt6
weekly_adm2	2005_2019	8	base13	so2	36872.6	1.05992	0.454544	0.21247	none	none	nvt
weekly_adm2	2005_2019	8	base13	pm2p5	36876.7	1.06002	0.454595	0.2124	none	none	nvt
weekly_adm2	2005_2019	8	base13	pm10	36884.6	1.06007	0.454692	0.21225	none	none	nvt
weekly_adm2	2005_2019	8	base13	hurs	36899.9	1.05977	0.454881	0.21203	none	none	nvt
weekly_adm2	2005_2019	8	base13	pm2p5	44666.1	0.75961	0.550618	0.38788	none	none	bact_count
weekly_adm2	2005_2019	8	base13	hurs	44667.2	0.760147	0.550632	0.38794	none	none	bact_count
weekly_adm2	2005_2019	8	base13	so2	44671.1	0.759709	0.55068	0.3878	none	none	bact_count
weekly_adm2	2005_2019	8	base13	pm10	44683	0.759844	0.550826	0.38762	none	none	bact_count
weekly_adm2	2005_2019	8	base13	hurs	56618.6	0.865395	0.697961	0.29037	none	none	female_count
weekly_adm2	2005_2019	8	base13	so2	56649.5	0.86574	0.698342	0.28972	none	none	female_count
weekly_adm2	2005_2019	8	base13	pm2p5	56663	0.86592	0.698509	0.28949	none	none	female_count
weekly_adm2	2005_2019	8	base13	pm10	56666.4	0.865975	0.69855	0.28943	none	none	female_count
weekly_adm2	2005_2019	8	base13	hurs	57676.9	1.06265	0.711007	0.18721	none	none	mening_count
weekly_adm2	2005_2019	8	base13	pm10	57696.5	1.06294	0.711248	0.1867	none	none	mening_count
weekly_adm2	2005_2019	8	base13	pm2p5	57697.1	1.06296	0.711257	0.18669	none	none	mening_count
weekly_adm2	2005_2019	8	base13	so2	57697.8	1.06291	0.711266	0.18666	none	none	mening_count
weekly_adm2	2005_2019	8	base13	hurs	60754.9	0.803665	0.748951	0.32509	none	none	age_18t64
weekly_adm2	2005_2019	8	base13	so2	60780.8	0.803235	0.749271	0.32457	none	none	age_18t64
weekly_adm2	2005_2019	8	base13	pm2p5	60799.4	0.803903	0.7495	0.32426	none	none	age_18t64
weekly_adm2	2005_2019	8	base13	pm10	60805.4	0.804087	0.749574	0.32415	none	none	age_18t64
weekly_adm2	2005_2019	8	base13	hurs	61424.8	0.799303	0.75721	0.32657	none	none	age_15t64
weekly_adm2	2005_2019	8	base13	so2	61451.4	0.798771	0.757538	0.32603	none	none	age_15t64
weekly_adm2	2005_2019	8	base13	pm2p5	61474.9	0.799515	0.757827	0.32564	none	none	age_15t64
weekly_adm2	2005_2019	8	base13	pm10	61479.9	0.799735	0.757888	0.32555	none	none	age_15t64
weekly_adm2	2005_2019	8	base13	hurs	15502.5	1.2274	0.191105	0.121	none	none	Sero1_count
weekly_adm2	2005_2019	8	base13	so2	15528.2	1.22749	0.191422	0.1203	none	none	Sero1_count
weekly_adm2	2005_2019	8	base13	pm2p5	15528.3	1.22757	0.191423	0.12032	none	none	Sero1_count
weekly_adm2	2005_2019	8	base13	pm10	15529.3	1.22755	0.191435	0.1203	none	none	Sero1_count
weekly_adm2	2005_2019	8	base13	hurs	12560.1	1.25987	0.154834	0.04252	none	none	Sero12F_count
weekly_adm2	2005_2019	8	base13	so2	12562.7	1.25995	0.154865	0.04228	none	none	Sero12F_count
weekly_adm2	2005_2019	8	base13	pm2p5	12567.4	1.25997	0.154924	0.04222	none	none	Sero12F_count
weekly_adm2	2005_2019	8	base13	pm10	12569.5	1.25998	0.15495	0.04215	none	none	Sero12F_count
weekly_adm2	2005_2019	8	base13	hurs	9971.26	1.25271	0.12292	0.08252	none	none	Sero14_count
weekly_adm2	2005_2019	8	base13	so2	9971.91	1.25282	0.122928	0.08224	none	none	Sero14_count
weekly_adm2	2005_2019	8	base13	pm10	9972.64	1.25287	0.122937	0.08229	none	none	Sero14_count
weekly_adm2	2005_2019	8	base13	pm2p5	9972.86	1.25287	0.12294	0.08226	none	none	Sero14_count
weekly_adm2	2005_2019	8	base13	pm2p5	14124.5	1.22688	0.174119	0.09956	none	none	Sero19A_count
weekly_adm2	2005_2019	8	base13	pm10	14127.3	1.22688	0.174154	0.09951	none	none	Sero19A_count
weekly_adm2	2005_2019	8	base13	hurs	14129.9	1.22673	0.174186	0.09957	none	none	Sero19A_count
weekly_adm2	2005_2019	8	base13	so2	14135.5	1.22686	0.174254	0.09927	none	none	Sero19A_count
weekly_adm2	2005_2019	8	base13	hurs	10409.4	1.25917	0.128322	0.05072	none	none	Sero19F_count
weekly_adm2	2005_2019	8	base13	so2	10409.7	1.25922	0.128326	0.05054	none	none	Sero19F_count
weekly_adm2	2005_2019	8	base13	pm2p5	10411.9	1.25923	0.128352	0.05047	none	none	Sero19F_count
weekly_adm2	2005_2019	8	base13	pm10	10412	1.25924	0.128354	0.05049	none	none	Sero19F_count
weekly_adm2	2005_2019	8	base13	pm2p5	10794.5	1.25481	0.133069	0.07156	none	none	Sero23F_count
weekly_adm2	2005_2019	8	base13	pm10	10796.1	1.2548	0.133088	0.07153	none	none	Sero23F_count
weekly_adm2	2005_2019	8	base13	so2	10808.3	1.25479	0.133238	0.07126	none	none	Sero23F_count
weekly_adm2	2005_2019	8	base13	hurs	10810.5	1.25473	0.133266	0.07143	none	none	Sero23F_count
weekly_adm2	2005_2019	8	base13	hurs	9926.04	1.26144	0.122363	0.04637	none	none	Sero3_count
weekly_adm2	2005_2019	8	base13	pm10	9936.95	1.26158	0.122497	0.04604	none	none	Sero3_count
weekly_adm2	2005_2019	8	base13	pm2p5	9940.11	1.26156	0.122536	0.04598	none	none	Sero3_count
weekly_adm2	2005_2019	8	base13	so2	9942.57	1.26156	0.122566	0.0459	none	none	Sero3_count
weekly_adm2	2005_2019	8	base13	pm2p5	10685.6	1.25668	0.131726	0.05733	none	none	Sero4_count
weekly_adm2	2005_2019	8	base13	pm10	10686	1.25669	0.131731	0.0573	none	none	Sero4_count
weekly_adm2	2005_2019	8	base13	so2	10688.6	1.25668	0.131763	0.05725	none	none	Sero4_count
weekly_adm2	2005_2019	8	base13	hurs	10691.8	1.25662	0.131802	0.05733	none	none	Sero4_count
weekly_adm2	2005_2019	8	base13	pm2p5	11061.5	1.25209	0.136359	0.07494	none	none	Sero6A_count
weekly_adm2	2005_2019	8	base13	pm10	11062	1.25209	0.136366	0.07493	none	none	Sero6A_count
weekly_adm2	2005_2019	8	base13	so2	11063.7	1.25203	0.136386	0.07488	none	none	Sero6A_count
weekly_adm2	2005_2019	8	base13	hurs	11066	1.25199	0.136415	0.075	none	none	Sero6A_count
weekly_adm2	2005_2019	8	base13	so2	12413.2	1.25277	0.153023	0.05861	none	none	Sero8_count
weekly_adm2	2005_2019	8	base13	pm10	12418.3	1.25283	0.153086	0.0584	none	none	Sero8_count
weekly_adm2	2005_2019	8	base13	hurs	12418.4	1.25273	0.153086	0.05862	none	none	Sero8_count
weekly_adm2	2005_2019	8	base13	pm2p5	12419.4	1.25282	0.153099	0.05837	none	none	Sero8_count
weekly_adm2	2005_2019	8	base13	hurs	78563.1	0.694096	0.968487	0.41183	GPSC3	none	SA
weekly_adm2	2005_2019	8	base13	hurs	78588.8	0.694261	0.968803	0.41147	GPSC2	none	SA
weekly_adm2	2005_2019	8	base13	pm2p5	78662.5	0.696536	0.969715	0.41023	GPSC56	none	SA
weekly_adm2	2005_2019	8	base13	hurs	78599.9	0.695682	0.968939	0.41129	GPSC17	none	SA
weekly_adm2	2005_2019	8	base13	pm2p5	78665.5	0.696319	0.969746	0.41018	GPSC14	none	SA
weekly_adm2	2005_2019	8	base13	hurs	78603.2	0.694352	0.968981	0.41127	GPSC5	none	SA
weekly_adm2	2005_2019	8	base13	pm10	78607.1	0.695382	0.969025	0.41101	GPSC3	none	SA
weekly_adm2	2005_2019	8	base13	hurs	78608.2	0.694985	0.969044	0.41117	GPSC13	none	SA
weekly_adm2	2005_2019	8	base13	pm10	78612.2	0.695437	0.96909	0.41097	GPSC2	none	SA
weekly_adm2	2005_2019	8	base13	hurs	78618.4	0.69447	0.969169	0.41099	GPSC41	none	SA
weekly_adm2	2005_2019	8	base13	hurs	78627.5	0.695612	0.969325	0.41092	GPSC14	none	SA
weekly_adm2	2005_2019	8	base13	hurs	78628.1	0.695892	0.969285	0.41088	GPSC10	none	SA
weekly_adm2	2005_2019	8	base13	hurs	78628.2	0.695195	0.969287	0.41086	GPSC26	none	SA
weekly_adm2	2005_2019	8	base13	pm2p5	78665.7	0.696401	0.969752	0.41019	GPSC26	none	SA
weekly_adm2	2005_2019	8	base13	hurs	78630.4	0.69551	0.969334	0.41089	GPSC56	none	SA
weekly_adm2	2005_2019	8	base13	hurs	78632.1	0.695411	0.969351	0.41084	GPSC21	none	SA
weekly_adm2	2005_2019	8	base13	hurs	78632.4	0.695089	0.96936	0.41081	GPSC8	none	SA
weekly_adm2	2005_2019	8	base13	pm2p5	78668.5	0.69694	0.969783	0.41013	GPSC10	none	SA
weekly_adm2	2005_2019	8	base13	pm10	78636.9	0.695908	0.969392	0.4106	GPSC5	none	SA
weekly_adm2	2005_2019	8	base13	hurs	78637.9	0.694744	0.969586	0.41072	GPSC1	none	SA
weekly_adm2	2005_2019	8	base13	pm10	78642.8	0.696856	0.969464	0.41049	GPSC17	none	SA
weekly_adm2	2005_2019	8	base13	pm2p5	78670.9	0.696156	0.969809	0.40999	none	hurs	SA
weekly_adm2	2005_2019	8	base13	pm10	78656.8	0.696036	0.969637	0.41029	GPSC13	none	SA
weekly_adm2	2005_2019	8	base13	pm2p5	78671.7	0.695927	0.969826	0.41007	GPSC8	none	SA
weekly_adm2	2005_2019	8	base13	pm2p5	78674.9	0.696588	0.969859	0.40988	none	tasmax	SA
weekly_adm2	2005_2019	8	base13	pm2p5	78677.9	0.696037	0.9699	0.40999	GPSC1	none	SA
weekly_adm2	2005_2019	8	base13	pm2p5	78679.5	0.696478	0.969923	0.40998	GPSC21	none	SA
weekly_adm2	2005_2019	8	base13	pm10	78667	0.695797	0.969765	0.41013	GPSC41	none	SA
weekly_adm2	2005_2019	8	base13	pm2p5	78681.1	0.696562	0.969936	0.40979	none	pm10	SA
weekly_adm2	2005_2019	8	base13	pm10	78669.8	0.696771	0.969803	0.41013	GPSC26	none	SA
weekly_adm2	2005_2019	8	base13	pm10	78671.1	0.696972	0.969818	0.4101	GPSC56	none	SA
weekly_adm2	2005_2019	8	base13	pm2p5	78682.8	0.696574	0.969956	0.40979	none	absh	SA
weekly_adm2	2005_2019	8	base13	pm10	78672.6	0.696846	0.969835	0.41008	GPSC14	none	SA
weekly_adm2	2005_2019	8	base13	pm10	78674.5	0.697428	0.969857	0.41004	GPSC10	none	SA
weekly_adm2	2005_2019	8	base13	spi3	78763.1	0.700134	0.970946	0.40855	none	none	SA
weekly_adm2	2005_2019	8	base13	pm2p5	78685.7	0.6968	0.969992	0.40972	none	so2	SA
weekly_adm2	2005_2019	8	base13	pm10	78679.7	0.696339	0.969922	0.40995	GPSC8	none	SA
weekly_adm2	2005_2019	8	base13	pm10	78684.8	0.69659	0.969985	0.40988	GPSC1	none	SA
weekly_adm2	2005_2019	8	base13	pm10	78687.3	0.696984	0.970021	0.40987	GPSC21	none	SA
weekly_adm2	2005_2019	8	base13	hurs	17955.3	1.24599	0.221343	0.05582	none	none	age_6t14
weekly_adm2	2005_2019	8	base13	pm2p5	17962.1	1.24603	0.221427	0.05548	none	none	age_6t14
weekly_adm2	2005_2019	8	base13	pm10	17958.7	1.24601	0.221384	0.05558	none	none	age_6t14
weekly_adm2	2005_2019	8	base13	so2	17962.4	1.24602	0.22143	0.05549	none	none	age_6t14
Table S5. Goodness-of-fit metrics for all models run including space time indicating weekly or month and district (adm1) or province (adm2), years of IPD model was fitted to, number of lags assessed, which baseline model formualtion was included, environmental covariate included then the WAIC, MAE, -log(cpo), R2. Additionally whether the model was interacted with genomic lineage prevalence, or ha…

## Sheet: TableS6
GPSC	z_low	z_med	z_high	prop_low	prop_med	prop_high
GPSC1	-1.10482	-0.0376165	1.56319	0.138368	0.376325	0.978495
GPSC10	-1.1132	-0.177705	1.38145	0.170207	0.389562	0.988701
GPSC13	-1.09493	-0.183931	1.3344	0.159852	0.398649	0.993197
GPSC14	-1.22919	-0.265913	1.33954	0.164466	0.423333	0.994709
GPSC17	-1.18324	-0.273171	1.24361	0.175866	0.382295	0.990725
GPSC2	-1.22252	-0.272308	1.31137	0.187176	0.400395	0.976833
GPSC21	-0.997551	-0.565666	1.50889	0.14143	0.285	0.784722
GPSC26	-1.0463	-0.230077	1.40236	0.199098	0.42598	0.97037
GPSC3	-1.23376	-0.457015	1.09647	0.211706	0.432821	0.979356
GPSC41	-1.1473	-0.248455	1.24963	0.180635	0.390071	0.990991
GPSC5	-1.18038	-0.249701	1.30144	0.169444	0.397744	1
GPSC56	-1.20955	-0.434749	1.11485	0.226389	0.460526	1
GPSC8	-1.06947	-0.195357	1.2615	0.175	0.373016	1
Table S6. GPSC prevalence proportions including rows of each GPSC, and the low, medium, and high prevalence (z) and their corresponding proportions.
